# Supplementary material for: Large-scale k-mer-based analysis of the informational properties of genomes, comparative genomics and taxonomy
Source: PLoS One. 2021 Oct 14;16(10):e0258693. doi: 10.1371/journal.pone.0258693 (PMC8516232; doi:10.1371/journal.pone.0258693)
Supplement: S1 Table — Superkingdom, phylum, and genus is listed for all 1634 genera representatives in the order of the optimal leaf ordering from the 21-mer Jaccard similarity hierarchical clustering (see Methods). The numbering starts from the top left corner of the heatmap in Fig 4 and from the top in the left tree of S2B Fig. (XLSX) [file pone.0258693.s004.xlsx]

## Sheet: S1 Table
Superkingdom	Phylum	Genus
Eukaryota	Fornicata	Giardia
Eukaryota	Microsporidia	Encephalitozoon
Eukaryota	Rhodophyta	Galdieria
Eukaryota	Apicomplexa	Babesia
Eukaryota	Apicomplexa	Theileria
Eukaryota	Apicomplexa	Cryptosporidium
Eukaryota	Ascomycota	Schizosaccharomyces
Eukaryota	Ascomycota	Vanderwaltozyma
Eukaryota	Ascomycota	Tetrapisispora
Eukaryota	Ascomycota	Kazachstania
Eukaryota	Ascomycota	Naumovozyma
Eukaryota	Ascomycota	Saccharomyces
Eukaryota	Ascomycota	Nakaseomyces
Eukaryota	Ascomycota	Kluyveromyces
Eukaryota	Ascomycota	Zygosaccharomyces
Eukaryota	Ascomycota	Torulaspora
Eukaryota	Ascomycota	Lachancea
Eukaryota	Ascomycota	Eremothecium
Eukaryota	Ascomycota	Komagataella
Eukaryota	Ascomycota	Meyerozyma
Eukaryota	Ascomycota	Clavispora
Eukaryota	Ascomycota	Scheffersomyces
Eukaryota	Ascomycota	Yamadazyma
Eukaryota	Ascomycota	Debaryomyces
Eukaryota	Ascomycota	Spathaspora
Eukaryota	Ascomycota	Candida
Eukaryota	Ascomycota	Lodderomyces
Eukaryota	Ascomycota	Marssonina
Eukaryota	Ascomycota	Phialocephala
Eukaryota	Ascomycota	Glarea
Eukaryota	Ascomycota	Sclerotinia
Eukaryota	Ascomycota	Botrytis
Eukaryota	Ascomycota	Trichophyton
Eukaryota	Ascomycota	Paracoccidioides
Eukaryota	Ascomycota	Histoplasma
Eukaryota	Ascomycota	Coccidioides
Eukaryota	Ascomycota	Uncinocarpus
Eukaryota	Ascomycota	Aspergillus
Eukaryota	Ascomycota	Penicillium
Eukaryota	Ascomycota	Bipolaris
Eukaryota	Ascomycota	Pyrenophora
Eukaryota	Ascomycota	Alternaria
Eukaryota	Ascomycota	Parastagonospora
Eukaryota	Ascomycota	Baudoinia
Eukaryota	Ascomycota	Zymoseptoria
Eukaryota	Ascomycota	Pseudocercospora
Eukaryota	Ascomycota	Neurospora
Eukaryota	Ascomycota	Sordaria
Eukaryota	Ascomycota	Podospora
Eukaryota	Ascomycota	Chaetomium
Eukaryota	Ascomycota	Thermothielavioides
Eukaryota	Ascomycota	Thermothelomyces
Eukaryota	Ascomycota	Trichoderma
Eukaryota	Ascomycota	Purpureocillium
Eukaryota	Ascomycota	Cordyceps
Eukaryota	Ascomycota	Metarhizium
Eukaryota	Ascomycota	Fusarium
Eukaryota	Ascomycota	Phaeoacremonium
Eukaryota	Ascomycota	Eutypa
Eukaryota	Ascomycota	Pestalotiopsis
Eukaryota	Ascomycota	Pyricularia
Eukaryota	Ascomycota	Sporothrix
Eukaryota	Ascomycota	Verticillium
Eukaryota	Ascomycota	Colletotrichum
Eukaryota	Ascomycota	Neofusicoccum
Eukaryota	Basidiomycota	Auricularia
Eukaryota	Basidiomycota	Schizophyllum
Eukaryota	Basidiomycota	Punctularia
Eukaryota	Basidiomycota	Gloeophyllum
Eukaryota	Basidiomycota	Coniophora
Eukaryota	Basidiomycota	Stereum
Eukaryota	Basidiomycota	Heterobasidion
Eukaryota	Basidiomycota	Postia
Eukaryota	Basidiomycota	Trametes
Eukaryota	Basidiomycota	Dichomitus
Eukaryota	Basidiomycota	Phanerochaete
Eukaryota	Basidiomycota	Coprinopsis
Eukaryota	Basidiomycota	Laccaria
Eukaryota	Basidiomycota	Agaricus
Eukaryota	Basidiomycota	Serpula
Eukaryota	Basidiomycota	Moniliophthora
Eukaryota	Basidiomycota	Fomitiporia
Eukaryota	Basidiomycota	Tremella
Eukaryota	Basidiomycota	Cryptococcus
Eukaryota	Ascomycota	Yarrowia
Eukaryota	Ascomycota	Sugiyamaella
Eukaryota	Basidiomycota	Wallemia
Eukaryota	Basidiomycota	Malassezia
Eukaryota	Basidiomycota	Ustilago
Eukaryota	Basidiomycota	Anthracocystis
Eukaryota	Rhodophyta	Cyanidioschyzon
Eukaryota	Sar	Saprolegnia
Eukaryota	Sar	Phytophthora
Eukaryota	Bacillariophyta	Phaeodactylum
Eukaryota	Bacillariophyta	Thalassiosira
Eukaryota	Bacillariophyta	Fragilariopsis
Eukaryota	Chlorophyta	Bathycoccus
Eukaryota	Discosea	Acanthamoeba
Eukaryota	Euglenozoa	Leishmania
Eukaryota	Opisthokonta	Monosiga
Eukaryota	Euglenozoa	Trypanosoma
Eukaryota	Apicomplexa	Toxoplasma
Eukaryota	Cryptophyceae	Guillardia
Eukaryota	Sar	Nannochloropsis
Eukaryota	Rhodophyta	Chondrus
Eukaryota	Haptista	Emiliania
Eukaryota	Sar	Aureococcus
Eukaryota	Chlorophyta	Ostreococcus
Eukaryota	Chlorophyta	Micromonas
Eukaryota	Chlorophyta	Auxenochlorella
Eukaryota	Chlorophyta	Coccomyxa
Eukaryota	Chlorophyta	Chlorella
Eukaryota	Chlorophyta	Monoraphidium
Eukaryota	Chlorophyta	Chlamydomonas
Eukaryota	Chlorophyta	Volvox
Eukaryota	Opisthokonta	Salpingoeca
Eukaryota	Chordata	Tetraodon
Eukaryota	Chordata	Takifugu
Eukaryota	Chordata	Notothenia
Eukaryota	Chordata	Larimichthys
Eukaryota	Chordata	Lates
Eukaryota	Chordata	Seriola
Eukaryota	Chordata	Monopterus
Eukaryota	Chordata	Maylandia
Eukaryota	Chordata	Xiphophorus
Eukaryota	Chordata	Poecilia
Eukaryota	Chordata	Kryptolebias
Eukaryota	Chordata	Nothobranchius
Eukaryota	Chordata	Oryzias
Eukaryota	Chordata	Hippocampus
Eukaryota	Chordata	Cynoglossus
Eukaryota	Chordata	Boleophthalmus
Eukaryota	Chordata	Oncorhynchus
Eukaryota	Chordata	Salvelinus
Eukaryota	Chordata	Salmo
Eukaryota	Chordata	Esox
Eukaryota	Chordata	Paramormyrops
Eukaryota	Chordata	Scleropages
Eukaryota	Chordata	Electrophorus
Eukaryota	Chordata	Pangasianodon
Eukaryota	Chordata	Ictalurus
Eukaryota	Chordata	Cyprinus
Eukaryota	Chordata	Sinocyclocheilus
Eukaryota	Chordata	Danio
Eukaryota	Chordata	Astyanax
Eukaryota	Mollusca	Octopus
Eukaryota	Chordata	Latimeria
Eukaryota	Chordata	Xenopus
Eukaryota	Chordata	Nanorana
Eukaryota	Arthropoda	Ixodes
Eukaryota	Chordata	Callorhinchus
Eukaryota	Chordata	Protobothrops
Eukaryota	Chordata	Python
Eukaryota	Chordata	Anolis
Eukaryota	Chordata	Pogona
Eukaryota	Chordata	Gekko
Eukaryota	Chordata	Pelodiscus
Eukaryota	Chordata	Chrysemys
Eukaryota	Chordata	Chelonia
Eukaryota	Chordata	Alligator
Eukaryota	Chordata	Coturnix
Eukaryota	Chordata	Gallus
Eukaryota	Chordata	Meleagris
Eukaryota	Chordata	Anas
Eukaryota	Chordata	Anser
Eukaryota	Chordata	Apteryx
Eukaryota	Chordata	Columba
Eukaryota	Chordata	Egretta
Eukaryota	Chordata	Nipponia
Eukaryota	Chordata	Athene
Eukaryota	Chordata	Falco
Eukaryota	Chordata	Corvus
Eukaryota	Chordata	Ficedula
Eukaryota	Chordata	Serinus
Eukaryota	Chordata	Geospiza
Eukaryota	Chordata	Taeniopygia
Eukaryota	Chordata	Parus
Eukaryota	Chordata	Pseudopodoces
Eukaryota	Chordata	Cyanistes
Eukaryota	Chordata	Ornithorhynchus
Eukaryota	Chordata	Monodelphis
Eukaryota	Chordata	Sarcophilus
Eukaryota	Chordata	Loxodonta
Eukaryota	Chordata	Trichechus
Eukaryota	Chordata	Tupaia
Eukaryota	Chordata	Oryctolagus
Eukaryota	Chordata	Heterocephalus
Eukaryota	Chordata	Castor
Eukaryota	Chordata	Nannospalax
Eukaryota	Chordata	Cricetulus
Eukaryota	Chordata	Mus
Eukaryota	Chordata	Rattus
Eukaryota	Chordata	Ovis
Eukaryota	Chordata	Capra
Eukaryota	Chordata	Pantholops
Eukaryota	Chordata	Bos
Eukaryota	Chordata	Balaenoptera
Eukaryota	Chordata	Orcinus
Eukaryota	Chordata	Lipotes
Eukaryota	Chordata	Sus
Eukaryota	Chordata	Camelus
Eukaryota	Chordata	Equus
Eukaryota	Chordata	Pteropus
Eukaryota	Chordata	Rhinolophus
Eukaryota	Chordata	Hipposideros
Eukaryota	Chordata	Myotis
Eukaryota	Chordata	Felis
Eukaryota	Chordata	Acinonyx
Eukaryota	Chordata	Panthera
Eukaryota	Chordata	Ailuropoda
Eukaryota	Chordata	Ursus
Eukaryota	Chordata	Odobenus
Eukaryota	Chordata	Canis
Eukaryota	Chordata	Chlorocebus
Eukaryota	Chordata	Macaca
Eukaryota	Chordata	Rhinopithecus
Eukaryota	Chordata	Gorilla
Eukaryota	Chordata	Homo
Eukaryota	Chordata	Pan
Eukaryota	Chordata	Pongo
Eukaryota	Chordata	Nomascus
Eukaryota	Chordata	Saimiri
Eukaryota	Chordata	Callithrix
Eukaryota	Arthropoda	Atta
Eukaryota	Arthropoda	Acromyrmex
Eukaryota	Arthropoda	Solenopsis
Eukaryota	Arthropoda	Monomorium
Eukaryota	Arthropoda	Pogonomyrmex
Eukaryota	Arthropoda	Camponotus
Eukaryota	Arthropoda	Linepithema
Eukaryota	Arthropoda	Ooceraea
Eukaryota	Arthropoda	Pseudomyrmex
Eukaryota	Arthropoda	Dinoponera
Eukaryota	Arthropoda	Harpegnathos
Eukaryota	Streptophyta	Zea
Eukaryota	Streptophyta	Sorghum
Eukaryota	Streptophyta	Setaria
Eukaryota	Streptophyta	Oryza
Eukaryota	Streptophyta	Brachypodium
Eukaryota	Streptophyta	Aegilops
Eukaryota	Streptophyta	Brassica
Eukaryota	Streptophyta	Eutrema
Eukaryota	Streptophyta	Arabidopsis
Eukaryota	Streptophyta	Capsella
Eukaryota	Streptophyta	Camelina
Eukaryota	Streptophyta	Beta
Eukaryota	Streptophyta	Spinacia
Eukaryota	Streptophyta	Chenopodium
Eukaryota	Streptophyta	Solanum
Eukaryota	Streptophyta	Capsicum
Eukaryota	Streptophyta	Nicotiana
Eukaryota	Streptophyta	Lactuca
Eukaryota	Streptophyta	Helianthus
Eukaryota	Streptophyta	Cynara
Eukaryota	Streptophyta	Eucalyptus
Eukaryota	Streptophyta	Amborella
Eukaryota	Streptophyta	Nelumbo
Eukaryota	Streptophyta	Phalaenopsis
Eukaryota	Streptophyta	Dendrobium
Eukaryota	Streptophyta	Papaver
Eukaryota	Streptophyta	Asparagus
Eukaryota	Streptophyta	Elaeis
Eukaryota	Streptophyta	Phoenix
Eukaryota	Streptophyta	Musa
Eukaryota	Streptophyta	Vigna
Eukaryota	Streptophyta	Phaseolus
Eukaryota	Streptophyta	Glycine
Eukaryota	Streptophyta	Cajanus
Eukaryota	Streptophyta	Lupinus
Eukaryota	Streptophyta	Lotus
Eukaryota	Streptophyta	Medicago
Eukaryota	Streptophyta	Cicer
Eukaryota	Streptophyta	Daucus
Eukaryota	Streptophyta	Physcomitrella
Eukaryota	Cnidaria	Hydra
Eukaryota	Streptophyta	Arachis
Eukaryota	Streptophyta	Populus
Eukaryota	Streptophyta	Vitis
Eukaryota	Streptophyta	Ziziphus
Eukaryota	Streptophyta	Juglans
Eukaryota	Streptophyta	Ipomoea
Eukaryota	Streptophyta	Olea
Eukaryota	Streptophyta	Sesamum
Eukaryota	Streptophyta	Carica
Eukaryota	Streptophyta	Citrus
Eukaryota	Streptophyta	Ricinus
Eukaryota	Streptophyta	Jatropha
Eukaryota	Streptophyta	Manihot
Eukaryota	Streptophyta	Hevea
Eukaryota	Streptophyta	Gossypium
Eukaryota	Streptophyta	Durio
Eukaryota	Streptophyta	Theobroma
Eukaryota	Streptophyta	Momordica
Eukaryota	Streptophyta	Cucurbita
Eukaryota	Streptophyta	Cucumis
Eukaryota	Streptophyta	Fragaria
Eukaryota	Streptophyta	Prunus
Eukaryota	Streptophyta	Malus
Eukaryota	Streptophyta	Pyrus
Eukaryota	Arthropoda	Plutella
Eukaryota	Arthropoda	Papilio
Eukaryota	Arthropoda	Danaus
Eukaryota	Arthropoda	Pieris
Eukaryota	Arthropoda	Bombyx
Eukaryota	Arthropoda	Helicoverpa
Eukaryota	Arthropoda	Trichoplusia
Eukaryota	Arthropoda	Folsomia
Eukaryota	Arthropoda	Dendroctonus
Eukaryota	Chordata	Ciona
Eukaryota	Arthropoda	Tribolium
Eukaryota	Streptophyta	Tarenaya
Eukaryota	Arthropoda	Diuraphis
Eukaryota	Arthropoda	Acyrthosiphon
Eukaryota	Arthropoda	Nicrophorus
Eukaryota	Ciliophora	Tetrahymena
Eukaryota	Arthropoda	Microplitis
Eukaryota	Annelida	Helobdella
Eukaryota	Arthropoda	Polistes
Eukaryota	Arthropoda	Apis
Eukaryota	Arthropoda	Bombus
Eukaryota	Arthropoda	Nasonia
Eukaryota	Porifera	Amphimedon
Eukaryota	Ciliophora	Paramecium
Eukaryota	Placozoa	Trichoplax
Eukaryota	Streptophyta	Selaginella
Eukaryota	Arthropoda	Daphnia
Eukaryota	Arthropoda	Anopheles
Eukaryota	Arthropoda	Drosophila
Eukaryota	Cnidaria	Nematostella
Eukaryota	Cnidaria	Exaiptasia
Eukaryota	Nematoda	Necator
Eukaryota	Cnidaria	Pocillopora
Eukaryota	Cnidaria	Stylophora
Eukaryota	Cnidaria	Acropora
Eukaryota	Arthropoda	Zootermopsis
Eukaryota	Platyhelminthes	Schistosoma
Eukaryota	Mollusca	Lottia
Eukaryota	Arthropoda	Aedes
Eukaryota	Arthropoda	Culex
Eukaryota	Arthropoda	Musca
Eukaryota	Arthropoda	Cimex
Eukaryota	Brachiopoda	Lingula
Eukaryota	Hemichordata	Saccoglossus
Eukaryota	Mollusca	Mizuhopecten
Eukaryota	Mollusca	Crassostrea
Eukaryota	Echinodermata	Strongylocentrotus
Eukaryota	Echinodermata	Acanthaster
Eukaryota	Chordata	Branchiostoma
Eukaryota	Sar	Breviolum
Eukaryota	Platyhelminthes	Opisthorchis
Eukaryota	Platyhelminthes	Echinococcus
Eukaryota	Ascomycota	Tuber
Eukaryota	Basidiomycota	Puccinia
Eukaryota	Basidiomycota	Melampsora
Eukaryota	Heterolobosea	Naegleria
Eukaryota	Arthropoda	Tetranychus
Eukaryota	Parabasalia	Trichomonas
Eukaryota	Nematoda	Caenorhabditis
Eukaryota	Nematoda	Loa
Eukaryota	Nematoda	Brugia
Eukaryota	Nematoda	Trichinella
Eukaryota	Evosea	Cavenderia
Eukaryota	Arthropoda	Dermatophagoides
Eukaryota	Arthropoda	Pediculus
Eukaryota	Evosea	Dictyostelium
Eukaryota	Apicomplexa	Plasmodium
Eukaryota	Evosea	Entamoeba
Bacteria	Bacteroidetes	Flavobacterium
Bacteria	Bacteroidetes	Myroides
Bacteria	Bacteroidetes	Lutibacter
Bacteria	Bacteroidetes	Urechidicola
Bacteria	Bacteroidetes	Polaribacter
Bacteria	Bacteroidetes	Tenacibaculum
Bacteria	Bacteroidetes	Wenyingzhuangia
Bacteria	Bacteroidetes	Algibacter
Bacteria	Bacteroidetes	Seonamhaeicola
Bacteria	Bacteroidetes	Tamlana
Bacteria	Bacteroidetes	Siansivirga
Bacteria	Bacteroidetes	Mariniflexile
Bacteria	Bacteroidetes	Flavivirga
Bacteria	Bacteroidetes	Lacinutrix
Bacteria	Bacteroidetes	Olleya
Bacteria	Bacteroidetes	Winogradskyella
Bacteria	Bacteroidetes	Formosa
Bacteria	Bacteroidetes	Kordia
Bacteria	Bacteroidetes	Aquimarina
Bacteria	Bacteroidetes	Croceibacter
Bacteria	Bacteroidetes	Dokdonia
Bacteria	Bacteroidetes	Nonlabens
Bacteria	Bacteroidetes	Psychroflexus
Bacteria	Bacteroidetes	Aequorivita
Bacteria	Bacteroidetes	Aureitalea
Bacteria	Bacteroidetes	Gramella
Bacteria	Bacteroidetes	Salegentibacter
Bacteria	Bacteroidetes	Zunongwangia
Bacteria	Bacteroidetes	Euzebyella
Bacteria	Bacteroidetes	Zobellia
Bacteria	Bacteroidetes	Arenibacter
Bacteria	Bacteroidetes	Sediminicola
Bacteria	Bacteroidetes	Cellulophaga
Bacteria	Bacteroidetes	Maribacter
Bacteria	Bacteroidetes	Flagellimonas
Bacteria	Bacteroidetes	Muricauda
Bacteria	Bacteroidetes	Muriicola
Bacteria	Bacteroidetes	Robiginitalea
Bacteria	Bacteroidetes	Haliscomenobacter
Bacteria	Bacteroidetes	Chryseolinea
Bacteria	Bacteroidetes	Dyadobacter
Bacteria	Bacteroidetes	Runella
Bacteria	Bacteroidetes	Spirosoma
Bacteria	Bacteroidetes	Fibrella
Bacteria	Bacteroidetes	Hymenobacter
Bacteria	Bacteroidetes	Rufibacter
Bacteria	Bacteroidetes	Pontibacter
Bacteria	Bacteroidetes	unclassified Flammeovirgaceae
Bacteria	Bacteroidetes	Chitinophaga
Bacteria	Bacteroidetes	Filimonas
Bacteria	Bacteroidetes	Niastella
Bacteria	Bacteroidetes	Paraflavitalea
Bacteria	Bacteroidetes	Flavisolibacter
Bacteria	Bacteroidetes	Niabella
Bacteria	Bacteroidetes	Arachidicoccus
Bacteria	Bacteroidetes	Sphingobacterium
Bacteria	Bacteroidetes	Pseudopedobacter
Bacteria	Bacteroidetes	Leadbetterella
Bacteria	Bacteroidetes	Solitalea
Bacteria	Bacteroidetes	unclassified Sphingobacteriaceae
Bacteria	Bacteroidetes	Pedobacter
Bacteria	Bacteroidetes	Mucilaginibacter
Bacteria	Bacteroidetes	Cytophaga
Bacteria	Bacteroidetes	Flammeovirga
Bacteria	Bacteroidetes	Bernardetia
Bacteria	Bacteroidetes	Fluviicola
Bacteria	Bacteroidetes	unclassified Bacteroidetes
Bacteria	Bacteroidetes	Allopseudarcicella
Bacteria	Bacteroidetes	Emticicia
Bacteria	Bacteroidetes	Arcticibacterium
Bacteria	Bacteroidetes	Marivirga
Bacteria	Bacteroidetes	Cyclobacterium
Bacteria	Bacteroidetes	Echinicola
Bacteria	Bacteroidetes	Belliella
Bacteria	Bacteroidetes	Algoriphagus
Bacteria	Bacteroidetes	Candidatus Amoebophilus
Bacteria	Bacteroidetes	Candidatus Cardinium
Bacteria	Bacteroidetes	Candidatus Walczuchella
Bacteria	Bacteroidetes	Candidatus Uzinura
Bacteria	Bacteroidetes	Candidatus Sulcia
Bacteria	Bacteroidetes	Blattabacterium
Bacteria	Bacteroidetes	Riemerella
Bacteria	Bacteroidetes	Cloacibacterium
Bacteria	Bacteroidetes	unclassified Flavobacteriaceae
Bacteria	Bacteroidetes	Chryseobacterium
Bacteria	Bacteroidetes	Elizabethkingia
Bacteria	Bacteroidetes	Weeksella
Bacteria	Bacteroidetes	Ornithobacterium
Bacteria	Bacteroidetes	Capnocytophaga
Bacteria	Bacteroidetes	Ichthyobacterium
Bacteria	Bacteroidetes	Owenweeksia
Bacteria	Bacteroidetes	Saprospira
Bacteria	Bacteroidetes	Parabacteroides
Bacteria	Bacteroidetes	Bacteroides
Bacteria	Bacteroidetes	Alistipes
Bacteria	Bacteroidetes	Odoribacter
Bacteria	Bacteroidetes	Butyricimonas
Bacteria	Bacteroidetes	Barnesiella
Bacteria	Bacteroidetes	Muribaculum
Bacteria	Bacteroidetes	Prevotella
Bacteria	Bacteroidetes	Tannerella
Bacteria	Bacteroidetes	Porphyromonas
Bacteria	Bacteroidetes	Mucinivorans
Bacteria	Bacteroidetes	Candidatus Azobacteroides
Bacteria	Bacteroidetes	Paludibacter
Bacteria	Bacteroidetes	Proteiniphilum
Bacteria	Bacteroidetes	Petrimonas
Bacteria	Bacteroidetes	Fermentimonas
Bacteria	Bacteroidetes	unclassified Bacteroidales
Bacteria	Bacteroidetes	Draconibacterium
Bacteria	Bacteroidetes	Salinivirga
Bacteria	Bacteroidetes	Alkalitalea
Bacteria	Bacteroidetes	Labilibaculum
Bacteria	Cyanobacteria	Rivularia
Bacteria	Cyanobacteria	Anabaena
Bacteria	Cyanobacteria	Nodularia
Bacteria	Cyanobacteria	Cylindrospermum
Bacteria	Cyanobacteria	Calothrix
Bacteria	Cyanobacteria	unclassified Nostocales
Bacteria	Cyanobacteria	Fischerella
Bacteria	Cyanobacteria	Nostoc
Bacteria	Cyanobacteria	Trichormus
Bacteria	Cyanobacteria	Chroococcidiopsis
Bacteria	Cyanobacteria	Gloeocapsa
Bacteria	Cyanobacteria	Crinalium
Bacteria	Cyanobacteria	Microcoleus
Bacteria	Cyanobacteria	Moorea
Bacteria	Cyanobacteria	Trichodesmium
Bacteria	Cyanobacteria	Chamaesiphon
Bacteria	Cyanobacteria	Oscillatoria
Bacteria	Cyanobacteria	Arthrospira
Bacteria	Cyanobacteria	Planktothrix
Bacteria	Cyanobacteria	Microcystis
Bacteria	Cyanobacteria	Halothece
Bacteria	Cyanobacteria	Dactylococcopsis
Bacteria	Cyanobacteria	Cyanobacterium
Bacteria	Cyanobacteria	Geminocystis
Bacteria	Cyanobacteria	Chondrocystis
Bacteria	Cyanobacteria	Stanieria
Bacteria	Cyanobacteria	Pleurocapsa
Bacteria	Cyanobacteria	Gloeothece
Bacteria	Cyanobacteria	Crocosphaera
Bacteria	Cyanobacteria	Rippkaea
Bacteria	Cyanobacteria	unclassified Cyanobacteria
Bacteria	Cyanobacteria	Candidatus Atelocyanobacterium
Bacteria	Cyanobacteria	Leptolyngbya
Bacteria	Cyanobacteria	Acaryochloris
Bacteria	Cyanobacteria	Pseudanabaena
Bacteria	Cyanobacteria	Synechocystis
Bacteria	Cyanobacteria	Thermosynechococcus
Bacteria	Cyanobacteria	Cyanothece
Bacteria	Cyanobacteria	Halomicronema
Bacteria	Cyanobacteria	Geitlerinema
Bacteria	Cyanobacteria	Gloeobacter
Bacteria	Cyanobacteria	Cyanobium
Bacteria	Cyanobacteria	Synechococcus
Bacteria	Cyanobacteria	Prochlorococcus
Bacteria	Firmicutes	Pediococcus
Bacteria	Firmicutes	Lactobacillus
Bacteria	Firmicutes	Oenococcus
Bacteria	Firmicutes	Leuconostoc
Bacteria	Firmicutes	Weissella
Bacteria	Firmicutes	Lactococcus
Bacteria	Firmicutes	Streptococcus
Bacteria	Firmicutes	Brochothrix
Bacteria	Firmicutes	Listeria
Bacteria	Firmicutes	Carnobacterium
Bacteria	Firmicutes	Vagococcus
Bacteria	Firmicutes	Melissococcus
Bacteria	Firmicutes	Enterococcus
Bacteria	Firmicutes	Tetragenococcus
Bacteria	Firmicutes	Marinilactibacillus
Bacteria	Firmicutes	Jeotgalibaca
Bacteria	Firmicutes	Suicoccus
Bacteria	Firmicutes	Staphylococcus
Bacteria	Firmicutes	Macrococcus
Bacteria	Firmicutes	Auricoccus
Bacteria	Firmicutes	Salinicoccus
Bacteria	Firmicutes	Jeotgalibacillus
Bacteria	Firmicutes	Bacillus
Bacteria	Firmicutes	Fictibacillus
Bacteria	Firmicutes	unclassified Sporolactobacillaceae
Bacteria	Firmicutes	Exiguobacterium
Bacteria	Firmicutes	Sporolactobacillus
Bacteria	Firmicutes	Salicibibacter
Bacteria	Firmicutes	Halobacillus
Bacteria	Firmicutes	Salimicrobium
Bacteria	Firmicutes	Lentibacillus
Bacteria	Firmicutes	Virgibacillus
Bacteria	Firmicutes	Oceanobacillus
Bacteria	Firmicutes	Amphibacillus
Bacteria	Firmicutes	Terribacillus
Bacteria	Firmicutes	Rummeliibacillus
Bacteria	Firmicutes	Kurthia
Bacteria	Firmicutes	Solibacillus
Bacteria	Firmicutes	Lysinibacillus
Bacteria	Firmicutes	Paenisporosarcina
Bacteria	Firmicutes	Planococcus
Bacteria	Firmicutes	Sporosarcina
Bacteria	Firmicutes	Anoxybacillus
Bacteria	Firmicutes	Geobacillus
Bacteria	Firmicutes	Parageobacillus
Bacteria	Firmicutes	Aeribacillus
Bacteria	Firmicutes	Novibacillus
Bacteria	Firmicutes	Laceyella
Bacteria	Firmicutes	Aneurinibacillus
Bacteria	Firmicutes	Brevibacillus
Bacteria	Firmicutes	Paenibacillus
Bacteria	Firmicutes	Cohnella
Bacteria	Firmicutes	Thermobacillus
Bacteria	Firmicutes	Tumebacillus
Bacteria	Firmicutes	Alicyclobacillus
Bacteria	Firmicutes	Selenomonas
Bacteria	Firmicutes	Megasphaera
Bacteria	Firmicutes	Acidaminococcus
Bacteria	Firmicutes	Phascolarctobacterium
Bacteria	Firmicutes	Dialister
Bacteria	Firmicutes	Veillonella
Bacteria	Firmicutes	Megamonas
Bacteria	Firmicutes	Pelosinus
Bacteria	Firmicutes	Methylomusa
Bacteria	Firmicutes	Desulfosporosinus
Bacteria	Firmicutes	Syntrophobotulus
Bacteria	Firmicutes	Desulfitobacterium
Bacteria	Firmicutes	Dehalobacter
Bacteria	Firmicutes	Desulfallas
Bacteria	Firmicutes	Desulfofarcimen
Bacteria	Firmicutes	Desulfotomaculum
Bacteria	Firmicutes	Sulfobacillus
Bacteria	Firmicutes	Natranaerobius
Bacteria	Firmicutes	Tepidanaerobacter
Bacteria	Firmicutes	Thermosediminibacter
Bacteria	Firmicutes	Carboxydothermus
Bacteria	Firmicutes	Carboxydocella
Bacteria	Firmicutes	Thermincola
Bacteria	Firmicutes	Syntrophomonas
Bacteria	Firmicutes	Syntrophothermus
Bacteria	Firmicutes	Pelotomaculum
Bacteria	Firmicutes	Desulfofundulus
Bacteria	Firmicutes	Candidatus Desulforudis
Bacteria	Firmicutes	Ammonifex
Bacteria	Firmicutes	Moorella
Bacteria	Firmicutes	Heliobacterium
Bacteria	Firmicutes	Thermacetogenium
Bacteria	Firmicutes	Pseudoclostridium
Bacteria	Firmicutes	Hungateiclostridium
Bacteria	Firmicutes	Herbinix
Bacteria	Firmicutes	Mahella
Bacteria	Firmicutes	Thermoanaerobacterium
Bacteria	Thermotogae	Defluviitoga
Bacteria	Thermotogae	Petrotoga
Bacteria	Firmicutes	Caldicellulosiruptor
Bacteria	Firmicutes	Petrocella
Bacteria	Firmicutes	Cellulosilyticum
Bacteria	Firmicutes	Lachnoclostridium
Bacteria	Firmicutes	Butyrivibrio
Bacteria	Firmicutes	Ruminiclostridium
Bacteria	Firmicutes	Thermoclostridium
Bacteria	Firmicutes	Aminipila
Bacteria	Firmicutes	Anaerotignum
Bacteria	Firmicutes	Acetobacterium
Bacteria	Firmicutes	Peptoniphilus
Bacteria	Firmicutes	Geosporobacter
Bacteria	Firmicutes	Alkaliphilus
Bacteria	Firmicutes	Peptoclostridium
Bacteria	Firmicutes	Acetoanaerobium
Bacteria	Firmicutes	Gottschalkia
Bacteria	Firmicutes	Paeniclostridium
Bacteria	Firmicutes	Clostridioides
Bacteria	Firmicutes	Clostridium
Bacteria	Firmicutes	Candidatus Arthromitus
Bacteria	Firmicutes	Halobacteroides
Bacteria	Firmicutes	Acetohalobium
Bacteria	Firmicutes	Halanaerobium
Bacteria	Firmicutes	Halocella
Bacteria	Firmicutes	Halothermothrix
Bacteria	Firmicutes	Anoxybacter
Bacteria	Firmicutes	Parvimonas
Bacteria	Firmicutes	Gemella
Bacteria	Firmicutes	Filifactor
Bacteria	Firmicutes	unclassified Lachnospiraceae
Bacteria	Firmicutes	Lachnoanaerobaculum
Bacteria	Firmicutes	Mogibacterium
Bacteria	Firmicutes	Mageeibacillus
Bacteria	Firmicutes	unclassified Peptostreptococcaceae
Bacteria	Firmicutes	Anaerococcus
Bacteria	Firmicutes	Fastidiosipila
Bacteria	Firmicutes	Finegoldia
Bacteria	Firmicutes	Aerococcus
Bacteria	Fusobacteria	Sneathia
Bacteria	Fusobacteria	Streptobacillus
Bacteria	Fusobacteria	Leptotrichia
Bacteria	Fusobacteria	Sebaldella
Bacteria	Fusobacteria	Ilyobacter
Bacteria	Fusobacteria	Fusobacterium
Archaea	Candidatus Lokiarchaeota	Lokiarchaeum
Eukaryota	Microsporidia	Nosema
Bacteria	Spirochaetes	Brachyspira
Bacteria	unclassified Bacteria	unclassified Bacteria
Bacteria	unclassified Bacteria	Candidatus Babela
Bacteria	unclassified Bacteria	candidate division SR1
Bacteria	Tenericutes	Candidatus Hepatoplasma
Bacteria	Tenericutes	Spiroplasma
Bacteria	Tenericutes	Entomoplasma
Bacteria	Tenericutes	Mesoplasma
Bacteria	Tenericutes	Ureaplasma
Bacteria	Tenericutes	Mycoplasma
Bacteria	Tenericutes	Candidatus Phytoplasma
Bacteria	Tenericutes	Acholeplasma
Bacteria	Tenericutes	unclassified Tenericutes
Bacteria	Tenericutes	Candidatus Izimaplasma
Bacteria	Firmicutes	Erysipelothrix
Bacteria	Firmicutes	Turicibacter
Bacteria	Firmicutes	Intestinibaculum
Bacteria	Firmicutes	Faecalibaculum
Bacteria	Firmicutes	unclassified Erysipelotrichaceae
Bacteria	Firmicutes	Anaerostipes
Bacteria	Firmicutes	Roseburia
Bacteria	Firmicutes	Blautia
Bacteria	Firmicutes	Anaerobutyricum
Bacteria	Firmicutes	Eubacterium
Bacteria	Firmicutes	Coprococcus
Bacteria	Firmicutes	Faecalitalea
Bacteria	Firmicutes	unclassified Clostridiales
Bacteria	Firmicutes	Faecalibacterium
Bacteria	Firmicutes	unclassified Ruminococcaceae
Bacteria	Firmicutes	Christensenella
Bacteria	Lentisphaerae	unclassified Victivallales
Bacteria	Firmicutes	Intestinimonas
Bacteria	Firmicutes	Flavonifractor
Bacteria	Firmicutes	unclassified Hungateiclostridiaceae
Bacteria	Firmicutes	Ruminococcus
Bacteria	Firmicutes	Ethanoligenens
Bacteria	Firmicutes	Caproiciproducens
Bacteria	Firmicutes	Oscillibacter
Bacteria	Firmicutes	Sporanaerobacter
Bacteria	Actinobacteria	Atopobium
Bacteria	Actinobacteria	Cryptobacterium
Bacteria	Actinobacteria	Coriobacterium
Bacteria	Actinobacteria	Olsenella
Bacteria	Actinobacteria	Parolsenella
Bacteria	Actinobacteria	Collinsella
Bacteria	Actinobacteria	Gordonibacter
Bacteria	Actinobacteria	Eggerthella
Bacteria	Actinobacteria	Adlercreutzia
Bacteria	Actinobacteria	unclassified Coriobacteriaceae
Bacteria	Actinobacteria	Denitrobacterium
Bacteria	Actinobacteria	Slackia
Bacteria	Chlorobi	Chlorobaculum
Bacteria	Chlorobi	Prosthecochloris
Bacteria	Chlorobi	Pelodictyon
Bacteria	Chlorobi	Chlorobium
Bacteria	Chlorobi	Chloroherpeton
Bacteria	Ignavibacteriae	Ignavibacterium
Bacteria	Ignavibacteriae	Melioribacter
Bacteria	Calditrichaeota	Caldithrix
Bacteria	Balneolaeota	Candidatus Cyclonatronum
Bacteria	Candidatus Cloacimonetes	Candidatus Cloacimonas
Bacteria	unclassified Bacteria	Vampirococcus
Bacteria	Nitrospirae	Nitrospira
Bacteria	Nitrospirae	Leptospirillum
Bacteria	candidate division NC10	Candidatus Methylomirabilis
Bacteria	Spirochaetes	Leptospira
Bacteria	Spirochaetes	Turneriella
Bacteria	Fibrobacteres	Fibrobacter
Bacteria	Proteobacteria	Mariprofundus
Bacteria	Proteobacteria	Magnetococcus
Bacteria	Proteobacteria	Bdellovibrio
Bacteria	Proteobacteria	Bacteriovorax
Bacteria	Proteobacteria	Halobacteriovorax
Bacteria	Deferribacteres	Geovibrio
Bacteria	Deferribacteres	Denitrovibrio
Bacteria	Deferribacteres	Flexistipes
Bacteria	Deferribacteres	Calditerrivibrio
Bacteria	Deferribacteres	Deferribacter
Bacteria	Spirochaetes	Borreliella
Bacteria	Spirochaetes	Borrelia
Bacteria	Spirochaetes	Treponema
Bacteria	Spirochaetes	Spirochaeta
Bacteria	Spirochaetes	Salinispira
Bacteria	Spirochaetes	Sediminispirochaeta
Bacteria	Spirochaetes	Sphaerochaeta
Bacteria	Chlamydiae	Simkania
Bacteria	Chlamydiae	Candidatus Protochlamydia
Bacteria	Chlamydiae	Parachlamydia
Bacteria	Chlamydiae	Waddlia
Bacteria	Chlamydiae	Chlamydia
Bacteria	Thermotogae	Mesotoga
Bacteria	Thermotogae	Kosmotoga
Bacteria	Thermotogae	Marinitoga
Bacteria	Thermotogae	Thermosipho
Bacteria	Thermotogae	Fervidobacterium
Bacteria	Thermotogae	Pseudothermotoga
Bacteria	Thermotogae	Thermotoga
Bacteria	Aquificae	Aquifex
Bacteria	Aquificae	Thermocrinis
Bacteria	Aquificae	Hydrogenobacter
Bacteria	Aquificae	Hydrogenobaculum
Bacteria	Aquificae	Persephonella
Bacteria	Aquificae	Sulfurihydrogenibium
Bacteria	Thermodesulfobacteria	Thermodesulfobacterium
Bacteria	Thermodesulfobacteria	Caldimicrobium
Bacteria	Thermodesulfobacteria	Thermodesulfatator
Bacteria	Aquificae	Thermosulfidibacter
Bacteria	Aquificae	Thermovibrio
Bacteria	Aquificae	Desulfurobacterium
Bacteria	Proteobacteria	Hippea
Bacteria	Proteobacteria	Desulfurella
Bacteria	Candidatus Melainabacteria	unclassified Candidatus Melainabacteria
Bacteria	Dictyoglomi	Dictyoglomus
Bacteria	Firmicutes	Thermodesulfobium
Bacteria	Nitrospirae	Thermodesulfovibrio
Bacteria	Caldiserica	Caldisericum
Bacteria	Coprothermobacterota	Coprothermobacter
Bacteria	Firmicutes	Caldanaerobacter
Bacteria	Firmicutes	Thermoanaerobacter
Bacteria	Elusimicrobia	Uncultured Termite group 1
Bacteria	Elusimicrobia	Endomicrobium
Bacteria	Elusimicrobia	Elusimicrobium
Bacteria	Verrucomicrobia	Methylacidiphilum
Bacteria	Proteobacteria	Hydrogenophilus
Bacteria	Actinobacteria	Acidothermus
Bacteria	Synergistetes	Thermanaerovibrio
Bacteria	Synergistetes	Acetomicrobium
Bacteria	Synergistetes	Thermovirga
Bacteria	Synergistetes	Aminobacterium
Bacteria	Synergistetes	Cloacibacillus
Bacteria	Proteobacteria	Lawsonia
Bacteria	Proteobacteria	Nautilia
Bacteria	Proteobacteria	Nitratiruptor
Bacteria	Proteobacteria	Hydrogenimonas
Bacteria	Proteobacteria	Nitratifractor
Bacteria	Proteobacteria	Sulfurovum
Bacteria	Proteobacteria	Wolinella
Bacteria	Proteobacteria	Helicobacter
Bacteria	Proteobacteria	Campylobacter
Bacteria	Proteobacteria	Sulfurospirillum
Bacteria	Proteobacteria	Sulfuricurvum
Bacteria	Proteobacteria	Sulfurimonas
Bacteria	Proteobacteria	Arcobacter
Bacteria	Proteobacteria	Arcobacter group
Bacteria	Candidatus Woesebacteria	Candidatus Woesebacteria
Bacteria	Candidatus Beckwithbacteria	Candidatus Beckwithbacteria
Bacteria	unclassified Bacteria	unclassified Candidatus Dependentiae
Bacteria	Chloroflexi	Dehalococcoides
Bacteria	candidate division WWE3	candidate division WWE3
Bacteria	unclassified Bacteria	candidate division Kazan-3B-28
Bacteria	Candidatus Berkelbacteria	Candidatus Berkelbacteria
Bacteria	Candidatus Wolfebacteria	Candidatus Wolfebacteria
Bacteria	Candidatus Campbellbacteria	Candidatus Campbellbacteria
Bacteria	Candidatus Peregrinibacteria	Candidatus Peribacter
Bacteria	Candidatus Saccharibacteria	Candidatus Saccharimonas
Bacteria	Candidatus Saccharibacteria	unclassified Saccharibacteria
Bacteria	Proteobacteria	Kozakia
Bacteria	Proteobacteria	Gluconobacter
Bacteria	Proteobacteria	Acetobacter
Bacteria	Proteobacteria	Komagataeibacter
Bacteria	Proteobacteria	Gluconacetobacter
Bacteria	Proteobacteria	Neoasaia
Bacteria	Proteobacteria	Asaia
Bacteria	Proteobacteria	Granulibacter
Bacteria	Proteobacteria	Thalassospira
Bacteria	Proteobacteria	Tolumonas
Bacteria	Proteobacteria	Parvibaculum
Bacteria	Proteobacteria	unclassified Rhodobiaceae
Bacteria	Proteobacteria	Pseudovibrio
Bacteria	Proteobacteria	Maritalea
Bacteria	Proteobacteria	Hirschia
Bacteria	Proteobacteria	Zymomonas
Bacteria	Proteobacteria	Candidatus Puniceispirillum
Bacteria	Proteobacteria	Candidatus Endolissoclinum
Bacteria	Proteobacteria	Commensalibacter
Bacteria	Proteobacteria	Haematospirillum
Bacteria	Proteobacteria	Micavibrio
Bacteria	Proteobacteria	Candidatus Tokpelaia
Bacteria	Proteobacteria	Bartonella
Bacteria	Proteobacteria	Liberibacter
Bacteria	Proteobacteria	Candidatus Paracaedimonas
Bacteria	Proteobacteria	Candidatus Nucleicultrix
Bacteria	Proteobacteria	Candidatus Paracaedibacter
Bacteria	Proteobacteria	unclassified Pelagibacteraceae
Bacteria	Proteobacteria	Candidatus Pelagibacter
Bacteria	Proteobacteria	unclassified Rickettsiales
Bacteria	Proteobacteria	Rickettsia
Bacteria	Proteobacteria	Orientia
Bacteria	Proteobacteria	Candidatus Phycorickettsia
Bacteria	Proteobacteria	unclassified Holosporaceae
Bacteria	Proteobacteria	Candidatus Midichloria
Bacteria	Proteobacteria	Candidatus Fokinia
Bacteria	Proteobacteria	Wolbachia
Bacteria	Proteobacteria	Ehrlichia
Bacteria	Proteobacteria	Anaplasma
Bacteria	Proteobacteria	Neorickettsia
Bacteria	Proteobacteria	Candidatus Hodgkinia
Bacteria	Proteobacteria	Candidatus Tremblaya
Bacteria	Proteobacteria	Candidatus Vidania
Bacteria	Proteobacteria	Candidatus Nasuia
Bacteria	Proteobacteria	Candidatus Zinderia
Bacteria	Proteobacteria	Candidatus Carsonella
Bacteria	Proteobacteria	Candidatus Evansia
Bacteria	Proteobacteria	Candidatus Portiera
Bacteria	Proteobacteria	Candidatus Riesia
Bacteria	Proteobacteria	Candidatus Blochmannia
Bacteria	Proteobacteria	Buchnera
Bacteria	Proteobacteria	Candidatus Purcelliella
Bacteria	Proteobacteria	Wigglesworthia
Bacteria	Proteobacteria	Candidatus Tachikawaea
Bacteria	Proteobacteria	Candidatus Ishikawaella
Bacteria	Proteobacteria	Arsenophonus
Bacteria	Proteobacteria	Candidatus Baumannia
Bacteria	Proteobacteria	Candidatus Mikella
Bacteria	Proteobacteria	Candidatus Hoaglandella
Bacteria	Proteobacteria	Candidatus Moranella
Bacteria	Proteobacteria	Candidatus Gullanella
Bacteria	Proteobacteria	unclassified Enterobacteriaceae
Bacteria	Proteobacteria	Candidatus Doolittlea
Bacteria	Proteobacteria	Sodalis
Bacteria	Proteobacteria	Candidatus Hamiltonella
Bacteria	Proteobacteria	Gallibacterium
Bacteria	Proteobacteria	Avibacterium
Bacteria	Proteobacteria	Histophilus
Bacteria	Proteobacteria	Pasteurella
Bacteria	Proteobacteria	Basfia
Bacteria	Proteobacteria	Aggregatibacter
Bacteria	Proteobacteria	Rodentibacter
Bacteria	Proteobacteria	Haemophilus
Bacteria	Proteobacteria	Glaesserella
Bacteria	Proteobacteria	Actinobacillus
Bacteria	Proteobacteria	Mannheimia
Bacteria	Proteobacteria	Bibersteinia
Bacteria	Proteobacteria	Acinetobacter
Bacteria	Proteobacteria	unclassified Moraxellaceae
Bacteria	Proteobacteria	Psychrobacter
Bacteria	Proteobacteria	Moraxella
Bacteria	Proteobacteria	unclassified sulfur-oxidizing symbionts
Bacteria	Proteobacteria	Candidatus Ruthia
Bacteria	Proteobacteria	Candidatus Thioglobus
Bacteria	Proteobacteria	Francisella
Bacteria	Proteobacteria	Allofrancisella
Bacteria	Proteobacteria	Legionella
Bacteria	Proteobacteria	Tatlockia
Bacteria	Proteobacteria	Beggiatoa
Bacteria	Proteobacteria	Thioploca
Bacteria	Proteobacteria	Candidatus Nitrosoglobus
Bacteria	Proteobacteria	Nitrosococcus
Bacteria	Proteobacteria	Dichelobacter
Bacteria	Proteobacteria	Cardiobacterium
Bacteria	Proteobacteria	Coxiella
Bacteria	Proteobacteria	Rickettsiella
Bacteria	Proteobacteria	Piscirickettsia
Bacteria	Proteobacteria	Cycloclasticus
Bacteria	Proteobacteria	Methylophaga
Bacteria	Proteobacteria	Kangiella
Bacteria	Proteobacteria	Oblitimonas
Bacteria	Proteobacteria	Thiomicrospira
Bacteria	Proteobacteria	Hydrogenovibrio
Bacteria	Proteobacteria	Idiomarina
Bacteria	Chrysiogenetes	Desulfurispirillum
Bacteria	Proteobacteria	Marinobacter
Bacteria	Proteobacteria	Alcanivorax
Bacteria	Proteobacteria	Ketobacter
Bacteria	Proteobacteria	Oleiphilus
Bacteria	Proteobacteria	Hahella
Bacteria	Proteobacteria	Gynuella
Bacteria	Proteobacteria	Reinekea
Bacteria	Proteobacteria	Pseudohongiella
Bacteria	Proteobacteria	Halioglobus
Bacteria	Proteobacteria	Microbulbifer
Bacteria	Proteobacteria	Simiduia
Bacteria	Proteobacteria	Cellvibrio
Bacteria	Proteobacteria	Teredinibacter
Bacteria	Proteobacteria	Saccharophagus
Bacteria	Proteobacteria	Oceanicoccus
Bacteria	Proteobacteria	Spongiibacter
Bacteria	Proteobacteria	Zhongshania
Bacteria	Proteobacteria	Thalassolituus
Bacteria	Proteobacteria	Bacterioplanes
Bacteria	Proteobacteria	Oleispira
Bacteria	Proteobacteria	Marinomonas
Bacteria	Proteobacteria	Catenovulum
Bacteria	Proteobacteria	Pseudoalteromonas
Bacteria	Proteobacteria	Colwellia
Bacteria	Proteobacteria	Moritella
Bacteria	Proteobacteria	Psychromonas
Bacteria	Proteobacteria	Paraglaciecola
Bacteria	Proteobacteria	Glaciecola
Bacteria	Proteobacteria	Salinimonas
Bacteria	Proteobacteria	Alteromonas
Bacteria	Proteobacteria	Lacimicrobium
Bacteria	Proteobacteria	Saliniradius
Bacteria	Proteobacteria	Shewanella
Bacteria	Proteobacteria	Oceanisphaera
Bacteria	Proteobacteria	Paraphotobacterium
Bacteria	Proteobacteria	Photobacterium
Bacteria	Proteobacteria	Aliivibrio
Bacteria	Proteobacteria	Vibrio
Bacteria	Proteobacteria	Grimontia
Bacteria	Proteobacteria	Plesiomonas
Bacteria	Proteobacteria	Buttiauxella
Bacteria	Proteobacteria	Cedecea
Bacteria	Proteobacteria	Lelliottia
Bacteria	Proteobacteria	Enterobacter
Bacteria	Proteobacteria	Leclercia
Bacteria	Proteobacteria	Citrobacter
Bacteria	Proteobacteria	Salmonella
Bacteria	Proteobacteria	Kluyvera
Bacteria	Proteobacteria	Raoultella
Bacteria	Proteobacteria	Klebsiella
Bacteria	Proteobacteria	Shimwellia
Bacteria	Proteobacteria	Atlantibacter
Bacteria	Proteobacteria	Cronobacter
Bacteria	Proteobacteria	Kosakonia
Bacteria	Proteobacteria	Phytobacter
Bacteria	Proteobacteria	Metakosakonia
Bacteria	Proteobacteria	Shigella
Bacteria	Proteobacteria	Escherichia
Bacteria	Proteobacteria	Obesumbacterium
Bacteria	Proteobacteria	Hafnia
Bacteria	Proteobacteria	Rahnella
Bacteria	Proteobacteria	Yersinia
Bacteria	Proteobacteria	Chania
Bacteria	Proteobacteria	Serratia
Bacteria	Proteobacteria	Gibbsiella
Bacteria	Proteobacteria	Brenneria
Bacteria	Proteobacteria	Pectobacterium
Bacteria	Proteobacteria	Dickeya
Bacteria	Proteobacteria	Lonsdalea
Bacteria	Proteobacteria	Tatumella
Bacteria	Proteobacteria	Pantoea
Bacteria	Proteobacteria	Erwinia
Bacteria	Proteobacteria	Mixta
Bacteria	Proteobacteria	Pluralibacter
Bacteria	Proteobacteria	Edwardsiella
Bacteria	Proteobacteria	Leminorella
Bacteria	Proteobacteria	Limnobaculum
Bacteria	Proteobacteria	Pragia
Bacteria	Proteobacteria	Photorhabdus
Bacteria	Proteobacteria	Xenorhabdus
Bacteria	Proteobacteria	Proteus
Bacteria	Proteobacteria	Providencia
Bacteria	Proteobacteria	Morganella
Bacteria	Proteobacteria	Frischella
Bacteria	Proteobacteria	Gilliamella
Bacteria	Proteobacteria	Snodgrassella
Bacteria	Proteobacteria	Simonsiella
Bacteria	Proteobacteria	Kingella
Bacteria	Proteobacteria	Neisseria
Bacteria	Proteobacteria	Eikenella
Bacteria	Proteobacteria	Sutterella
Bacteria	Proteobacteria	unclassified Burkholderiales
Bacteria	Proteobacteria	Rugosibacter
Bacteria	Proteobacteria	unclassified Betaproteobacteria
Bacteria	Proteobacteria	Nitrosomonas
Bacteria	Proteobacteria	Nitrosospira
Bacteria	Proteobacteria	Gallionella
Bacteria	Proteobacteria	Ferriphaselus
Bacteria	Proteobacteria	Sideroxydans
Bacteria	Proteobacteria	Sulfuricella
Bacteria	Proteobacteria	Sulfuriferula
Bacteria	Proteobacteria	Methylobacillus
Bacteria	Proteobacteria	Methylovorus
Bacteria	Proteobacteria	Methylophilus
Bacteria	Proteobacteria	Methylotenera
Bacteria	Proteobacteria	Candidatus Methylopumilus
Bacteria	Proteobacteria	Iodobacter
Bacteria	Proteobacteria	unclassified Neisseriaceae
Bacteria	Proteobacteria	Ephemeroptericola
Bacteria	Proteobacteria	Polynucleobacter
Bacteria	Proteobacteria	Mycoavidus
Bacteria	Proteobacteria	Candidatus Profftella
Bacteria	Proteobacteria	Candidatus Kinetoplastibacterium
Bacteria	Proteobacteria	Taylorella
Bacteria	Proteobacteria	Basilea
Bacteria	Proteobacteria	Oligella
Bacteria	Proteobacteria	Paenalcaligenes
Bacteria	Proteobacteria	Advenella
Bacteria	Proteobacteria	Pusillimonas
Bacteria	Proteobacteria	Alcaligenes
Bacteria	Proteobacteria	Simplicispira
Bacteria	Proteobacteria	Alicycliphilus
Bacteria	Proteobacteria	Diaphorobacter
Bacteria	Proteobacteria	Pulveribacter
Bacteria	Proteobacteria	Melaminivora
Bacteria	Proteobacteria	Acidovorax
Bacteria	Proteobacteria	Delftia
Bacteria	Proteobacteria	Comamonas
Bacteria	Proteobacteria	Verminephrobacter
Bacteria	Proteobacteria	Variovorax
Bacteria	Proteobacteria	Ramlibacter
Bacteria	Proteobacteria	Hydrogenophaga
Bacteria	Proteobacteria	Polaromonas
Bacteria	Proteobacteria	Rhodoferax
Bacteria	Proteobacteria	Limnohabitans
Bacteria	Proteobacteria	Candidatus Symbiobacter
Bacteria	Proteobacteria	Ottowia
Bacteria	Proteobacteria	Serpentinomonas
Bacteria	Proteobacteria	Thiomonas
Bacteria	Proteobacteria	Vitreoscilla
Bacteria	Proteobacteria	Paucibacter
Bacteria	Proteobacteria	Roseateles
Bacteria	Proteobacteria	Mitsuaria
Bacteria	Proteobacteria	Aquabacterium
Bacteria	Proteobacteria	Rhizobacter
Bacteria	Proteobacteria	Rubrivivax
Bacteria	Proteobacteria	Leptothrix
Bacteria	Proteobacteria	Methylibium
Bacteria	Proteobacteria	unclassified Zoogloeaceae
Bacteria	Proteobacteria	unclassified Rhodocyclaceae
Bacteria	Proteobacteria	Candidatus Accumulibacter
Bacteria	Proteobacteria	Dechloromonas
Bacteria	Proteobacteria	Azospira
Bacteria	Proteobacteria	Sulfuritalea
Bacteria	Proteobacteria	Methyloversatilis
Bacteria	Proteobacteria	Azoarcus
Bacteria	Proteobacteria	Thauera
Bacteria	Proteobacteria	Aromatoleum
Bacteria	Proteobacteria	Thiobacillus
Bacteria	Proteobacteria	Jeongeupia
Bacteria	Proteobacteria	Laribacter
Bacteria	Proteobacteria	Aquaspirillum
Bacteria	Proteobacteria	Aquitalea
Bacteria	Proteobacteria	Chromobacterium
Bacteria	Proteobacteria	Pseudogulbenkiania
Bacteria	Proteobacteria	Massilia
Bacteria	Proteobacteria	Herbaspirillum
Bacteria	Proteobacteria	Collimonas
Bacteria	Proteobacteria	Janthinobacterium
Bacteria	Proteobacteria	Herminiimonas
Bacteria	Proteobacteria	Undibacterium
Bacteria	Proteobacteria	Oxalobacter
Bacteria	Proteobacteria	Mycetohabitans
Bacteria	Proteobacteria	Burkholderia
Bacteria	Proteobacteria	Paraburkholderia
Bacteria	Proteobacteria	Pandoraea
Bacteria	Proteobacteria	Cupriavidus
Bacteria	Proteobacteria	Ralstonia
Bacteria	Proteobacteria	Lautropia
Bacteria	Proteobacteria	Pigmentiphaga
Bacteria	Proteobacteria	Orrella
Bacteria	Proteobacteria	Achromobacter
Bacteria	Proteobacteria	Bordetella
Bacteria	Proteobacteria	Castellaniella
Bacteria	Proteobacteria	Xylella
Bacteria	Proteobacteria	Ahniella
Bacteria	Proteobacteria	Frateuria
Bacteria	Proteobacteria	Luteibacter
Bacteria	Proteobacteria	Dyella
Bacteria	Proteobacteria	Rhodanobacter
Bacteria	Proteobacteria	Dokdonella
Bacteria	Proteobacteria	Lysobacter
Bacteria	Proteobacteria	Luteimonas
Bacteria	Proteobacteria	Xanthomonas
Bacteria	Proteobacteria	Stenotrophomonas
Bacteria	Proteobacteria	Pseudoxanthomonas
Bacteria	Proteobacteria	Solimonas
Bacteria	Proteobacteria	Immundisolibacter
Bacteria	Proteobacteria	Salinisphaera
Bacteria	Proteobacteria	Wenzhouxiangella
Bacteria	Proteobacteria	Spiribacter
Bacteria	Proteobacteria	Halorhodospira
Bacteria	Proteobacteria	Alkalilimnicola
Bacteria	Proteobacteria	Ectothiorhodospira
Bacteria	Proteobacteria	Thioalkalivibrio
Bacteria	Proteobacteria	Thiohalobacter
Bacteria	Proteobacteria	Candidatus Tenderia
Bacteria	Proteobacteria	Acidihalobacter
Bacteria	Proteobacteria	Acidithiobacillus
Bacteria	Proteobacteria	Acidiferrobacter
Bacteria	Proteobacteria	Sulfuricaulis
Bacteria	Proteobacteria	Sulfurifustis
Bacteria	Proteobacteria	Thioflavicoccus
Bacteria	Proteobacteria	Marichromatium
Bacteria	Proteobacteria	Allochromatium
Bacteria	Proteobacteria	Thiocystis
Bacteria	Proteobacteria	Thiodictyon
Bacteria	Proteobacteria	Sedimenticola
Bacteria	Proteobacteria	Thiolapillus
Bacteria	Proteobacteria	Granulosicoccus
Bacteria	Proteobacteria	Woeseia
Bacteria	Proteobacteria	Steroidobacter
Bacteria	Proteobacteria	Methylococcus
Bacteria	Proteobacteria	Methylocaldum
Bacteria	Proteobacteria	unclassified Gammaproteobacteria
Bacteria	Proteobacteria	Halothiobacillus
Bacteria	Proteobacteria	Methylovulum
Bacteria	Proteobacteria	Methylomonas
Bacteria	Proteobacteria	Methylomicrobium
Bacteria	Proteobacteria	Zymobacter
Bacteria	Proteobacteria	Kushneria
Bacteria	Proteobacteria	Cobetia
Bacteria	Proteobacteria	Halomonas
Bacteria	Proteobacteria	Chromohalobacter
Bacteria	Proteobacteria	Halotalea
Bacteria	Proteobacteria	Azotobacter
Bacteria	Proteobacteria	Pseudomonas
Bacteria	Proteobacteria	Paucimonas
Bacteria	Proteobacteria	Marinobacterium
Bacteria	Proteobacteria	Oceanimonas
Bacteria	Proteobacteria	Zobellella
Bacteria	Proteobacteria	Aeromonas
Bacteria	Proteobacteria	Ferrimonas
Bacteria	Proteobacteria	Magnetospira
Bacteria	Proteobacteria	Pararhodospirillum
Bacteria	Proteobacteria	Rhodospirillum
Bacteria	Proteobacteria	Magnetospirillum
Bacteria	Proteobacteria	Niveispirillum
Bacteria	Proteobacteria	Nitrospirillum
Bacteria	Proteobacteria	Azospirillum
Bacteria	Proteobacteria	Roseomonas
Bacteria	Proteobacteria	Acidiphilium
Bacteria	Proteobacteria	Tistrella
Bacteria	Proteobacteria	unclassified Rhizobiales
Bacteria	Proteobacteria	Phenylobacterium
Bacteria	Proteobacteria	Caulobacter
Bacteria	Proteobacteria	Brevundimonas
Bacteria	Proteobacteria	Asticcacaulis
Bacteria	Proteobacteria	unclassified Hyphomonadaceae
Bacteria	Proteobacteria	unclassified Caulobacteraceae
Bacteria	Proteobacteria	Hyphomonas
Bacteria	Proteobacteria	Maricaulis
Bacteria	Proteobacteria	Glycocaulis
Bacteria	Proteobacteria	Parvularcula
Bacteria	Proteobacteria	Filomicrobium
Bacteria	Proteobacteria	Hyphomicrobium
Bacteria	Proteobacteria	Rhodomicrobium
Bacteria	Proteobacteria	Methyloceanibacter
Bacteria	Proteobacteria	Methylocystis
Bacteria	Proteobacteria	Methylosinus
Bacteria	Proteobacteria	Methylovirgula
Bacteria	Proteobacteria	Methylocella
Bacteria	Proteobacteria	Beijerinckia
Bacteria	Proteobacteria	Pseudorhodoplanes
Bacteria	Proteobacteria	Rhodoplanes
Bacteria	Proteobacteria	Variibacter
Bacteria	Proteobacteria	Oligotropha
Bacteria	Proteobacteria	Nitrobacter
Bacteria	Proteobacteria	Rhodopseudomonas
Bacteria	Proteobacteria	Bradyrhizobium
Bacteria	Proteobacteria	Methylobacterium
Bacteria	Proteobacteria	Methylorubrum
Bacteria	Proteobacteria	Microvirga
Bacteria	Proteobacteria	Bosea
Bacteria	Proteobacteria	Chelatococcus
Bacteria	Proteobacteria	Phreatobacter
Bacteria	Proteobacteria	Blastochloris
Bacteria	Proteobacteria	Pleomorphomonas
Bacteria	Proteobacteria	Hartmannibacter
Bacteria	Proteobacteria	Aureimonas
Bacteria	Proteobacteria	Starkeya
Bacteria	Proteobacteria	Azorhizobium
Bacteria	Proteobacteria	Xanthobacter
Bacteria	Proteobacteria	Devosia
Bacteria	Proteobacteria	Pelagibacterium
Bacteria	Proteobacteria	Labrenzia
Bacteria	Proteobacteria	Breoghania
Bacteria	Proteobacteria	Polymorphum
Bacteria	Proteobacteria	Pannonibacter
Bacteria	Proteobacteria	Ochrobactrum
Bacteria	Proteobacteria	Brucella
Bacteria	Proteobacteria	Phyllobacterium
Bacteria	Proteobacteria	Mesorhizobium
Bacteria	Proteobacteria	Aminobacter
Bacteria	Proteobacteria	Chelativorans
Bacteria	Proteobacteria	Hoeflea
Bacteria	Proteobacteria	Georhizobium
Bacteria	Proteobacteria	Martelella
Bacteria	Proteobacteria	Agrobacterium
Bacteria	Proteobacteria	Neorhizobium
Bacteria	Proteobacteria	Rhizobium
Bacteria	Proteobacteria	Sinorhizobium
Bacteria	Proteobacteria	Ensifer
Bacteria	Proteobacteria	Shinella
Bacteria	Proteobacteria	Croceicoccus
Bacteria	Proteobacteria	Altererythrobacter
Bacteria	Proteobacteria	Erythrobacter
Bacteria	Proteobacteria	Citromicrobium
Bacteria	Proteobacteria	Porphyrobacter
Bacteria	Proteobacteria	Sphingorhabdus
Bacteria	Proteobacteria	Blastomonas
Bacteria	Proteobacteria	Sphingopyxis
Bacteria	Proteobacteria	Novosphingobium
Bacteria	Proteobacteria	Sphingosinicella
Bacteria	Proteobacteria	Sphingomonas
Bacteria	Proteobacteria	Rhizorhabdus
Bacteria	Proteobacteria	Tardibacter
Bacteria	Proteobacteria	Sphingobium
Bacteria	Proteobacteria	Silicimonas
Bacteria	Proteobacteria	Rhodobacter
Bacteria	Proteobacteria	Rhodovulum
Bacteria	Proteobacteria	Paracoccus
Bacteria	Proteobacteria	Defluviimonas
Bacteria	Proteobacteria	Tabrizicola
Bacteria	Proteobacteria	Gemmobacter
Bacteria	Proteobacteria	Thioclava
Bacteria	Proteobacteria	Dinoroseobacter
Bacteria	Proteobacteria	Confluentimicrobium
Bacteria	Proteobacteria	Celeribacter
Bacteria	Proteobacteria	Pelagibaca
Bacteria	Proteobacteria	Salipiger
Bacteria	Proteobacteria	Yangia
Bacteria	Proteobacteria	Marinovum
Bacteria	Proteobacteria	Sulfitobacter
Bacteria	Proteobacteria	Sagittula
Bacteria	Proteobacteria	Antarctobacter
Bacteria	Proteobacteria	Ruegeria
Bacteria	Proteobacteria	unclassified Rhodobacteraceae
Bacteria	Proteobacteria	Roseibacterium
Bacteria	Proteobacteria	Jannaschia
Bacteria	Proteobacteria	Thalassococcus
Bacteria	Proteobacteria	Tateyamaria
Bacteria	Proteobacteria	Roseobacter
Bacteria	Proteobacteria	Sedimentitalea
Bacteria	Proteobacteria	Leisingera
Bacteria	Proteobacteria	Phaeobacter
Bacteria	Proteobacteria	Epibacterium
Bacteria	Proteobacteria	Roseovarius
Bacteria	Proteobacteria	Yoonia
Bacteria	Proteobacteria	Rhodobaca
Bacteria	Proteobacteria	Ketogulonicigenium
Bacteria	Proteobacteria	Marivivens
Bacteria	Proteobacteria	Halocynthiibacter
Bacteria	Proteobacteria	Octadecabacter
Bacteria	Proteobacteria	Planktomarina
Bacteria	Proteobacteria	Bradymonas
Bacteria	Proteobacteria	Haliangium
Bacteria	Proteobacteria	Sandaracinus
Bacteria	Gemmatimonadetes	Gemmatirosa
Bacteria	Actinobacteria	Conexibacter
Bacteria	Planctomycetes	Phycisphaera
Bacteria	Proteobacteria	Anaeromyxobacter
Bacteria	Proteobacteria	Vulgatibacter
Bacteria	Proteobacteria	Labilithrix
Bacteria	Proteobacteria	Minicystis
Bacteria	Proteobacteria	Sorangium
Bacteria	Proteobacteria	Chondromyces
Bacteria	Proteobacteria	Archangium
Bacteria	Proteobacteria	Cystobacter
Bacteria	Proteobacteria	Melittangium
Bacteria	Proteobacteria	Stigmatella
Bacteria	Proteobacteria	Myxococcus
Bacteria	Proteobacteria	Corallococcus
Bacteria	Acidobacteria	Granulicella
Bacteria	Acidobacteria	Terriglobus
Bacteria	Acidobacteria	Acidisarcina
Bacteria	Acidobacteria	Acidobacterium
Bacteria	Acidobacteria	Candidatus Koribacter
Bacteria	Acidobacteria	Candidatus Solibacter
Bacteria	Acidobacteria	Luteitalea
Bacteria	Gemmatimonadetes	Gemmatimonas
Bacteria	Acidobacteria	Chloracidobacterium
Bacteria	Bacteroidetes	Rhodothermus
Bacteria	Bacteroidetes	unclassified Rhodothermaceae
Bacteria	Bacteroidetes	Salinibacter
Bacteria	Armatimonadetes	Fimbriimonas
Bacteria	Armatimonadetes	Chthonomonas
Bacteria	Actinobacteria	unclassified Actinobacteria
Bacteria	Actinobacteria	Acidimicrobium
Bacteria	Actinobacteria	Ilumatobacter
Bacteria	Deinococcus-Thermus	Truepera
Bacteria	Deinococcus-Thermus	Deinococcus
Bacteria	Deinococcus-Thermus	Meiothermus
Bacteria	Deinococcus-Thermus	Oceanithermus
Bacteria	Deinococcus-Thermus	Marinithermus
Bacteria	Deinococcus-Thermus	Thermus
Bacteria	Candidatus Bipolaricaulota	Candidatus Bipolaricaulis
Bacteria	Firmicutes	Kyrpidia
Bacteria	Firmicutes	Symbiobacterium
Bacteria	Firmicutes	Thermaerobacter
Bacteria	Firmicutes	Limnochorda
Bacteria	Actinobacteria	Rubrobacter
Bacteria	Synergistetes	Fretibacterium
Bacteria	Chloroflexi	Sphaerobacter
Bacteria	Chloroflexi	Thermomicrobium
Bacteria	Terrabacteria group	Thermobaculum
Bacteria	Chloroflexi	Herpetosiphon
Bacteria	Chloroflexi	Chloroflexus
Bacteria	Chloroflexi	Roseiflexus
Bacteria	Chloroflexi	Caldilinea
Bacteria	Chloroflexi	Candidatus Promineofilum
Bacteria	Chloroflexi	Anaerolinea
Bacteria	Chloroflexi	Pelolinea
Bacteria	Chloroflexi	Brevefilum
Bacteria	Chloroflexi	unclassified Anaerolineaceae
Bacteria	Planctomycetes	Thermogutta
Bacteria	Planctomycetes	Pirellula
Bacteria	Planctomycetes	Rhodopirellula
Bacteria	Planctomycetes	Fuerstia
Bacteria	Planctomycetes	Rubinisphaera
Bacteria	Planctomycetes	Planctopirus
Bacteria	Planctomycetes	Planctomyces
Bacteria	Planctomycetes	Gemmata
Bacteria	Planctomycetes	Paludisphaera
Bacteria	Planctomycetes	Singulisphaera
Bacteria	Planctomycetes	Isosphaera
Bacteria	Verrucomicrobia	unclassified Opitutaceae
Bacteria	Verrucomicrobia	unclassified Verrucomicrobia
Bacteria	Verrucomicrobia	Lacunisphaera
Bacteria	Verrucomicrobia	Opitutus
Bacteria	Verrucomicrobia	Coraliomargarita
Bacteria	Verrucomicrobia	Akkermansia
Bacteria	Verrucomicrobia	Candidatus Xiphinematobacter
Bacteria	Planctomycetes	Candidatus Kuenenia
Bacteria	Planctomycetes	Limihaloglobus
Bacteria	Planctomycetes	Sedimentisphaera
Bacteria	Kiritimatiellaeota	Kiritimatiella
Bacteria	Proteobacteria	Desulfarculus
Bacteria	Proteobacteria	Syntrophobacter
Bacteria	Chloroflexi	Dehalogenimonas
Bacteria	Proteobacteria	Geoalkalibacter
Bacteria	Proteobacteria	Pseudodesulfovibrio
Bacteria	Proteobacteria	Desulfovibrio
Bacteria	Proteobacteria	Desulfocurvibacter
Bacteria	Proteobacteria	Desulfomicrobium
Bacteria	Proteobacteria	Desulfohalobium
Bacteria	Proteobacteria	Geobacter
Bacteria	Proteobacteria	Desulfuromonas
Bacteria	Proteobacteria	Pelobacter
Bacteria	Proteobacteria	Desulfomonile
Bacteria	Proteobacteria	Syntrophus
Bacteria	Proteobacteria	Desulfobacca
Bacteria	Proteobacteria	Desulfobulbus
Bacteria	Proteobacteria	Desulfurivibrio
Bacteria	Proteobacteria	Desulfococcus
Bacteria	Proteobacteria	Desulfatibacillum
Bacteria	Proteobacteria	Desulfobacterium
Bacteria	Proteobacteria	Desulfobacula
Bacteria	Proteobacteria	Desulfocapsa
Bacteria	Proteobacteria	Desulfotalea
Bacteria	Actinobacteria	Scardovia
Bacteria	Actinobacteria	Parascardovia
Bacteria	Actinobacteria	Bifidobacterium
Bacteria	Actinobacteria	Gardnerella
Bacteria	Actinobacteria	Candidatus Nanopelagicus
Bacteria	Actinobacteria	Candidatus Planktophila
Bacteria	Actinobacteria	Rhodoluna
Bacteria	Actinobacteria	Aurantimicrobium
Bacteria	Actinobacteria	Pontimonas
Bacteria	Actinobacteria	Rathayibacter
Bacteria	Actinobacteria	Tropheryma
Bacteria	Actinobacteria	Mobiluncus
Bacteria	Actinobacteria	Actinotignum
Bacteria	Actinobacteria	Actinobaculum
Bacteria	Actinobacteria	Schaalia
Bacteria	Actinobacteria	Flaviflexus
Bacteria	Actinobacteria	Trueperella
Bacteria	Actinobacteria	Arcanobacterium
Bacteria	Actinobacteria	Dermabacter
Bacteria	Actinobacteria	Jonesia
Bacteria	Actinobacteria	Dermatophilus
Bacteria	Actinobacteria	Lawsonella
Bacteria	Actinobacteria	Corynebacterium
Bacteria	Actinobacteria	Glutamicibacter
Bacteria	Actinobacteria	Neomicrococcus
Bacteria	Actinobacteria	Rothia
Bacteria	Actinobacteria	Auritidibacter
Bacteria	Actinobacteria	Psychromicrobium
Bacteria	Actinobacteria	Renibacterium
Bacteria	Actinobacteria	Paenarthrobacter
Bacteria	Actinobacteria	Arthrobacter
Bacteria	Actinobacteria	Pseudarthrobacter
Bacteria	Actinobacteria	Cryobacterium
Bacteria	Actinobacteria	Microterricola
Bacteria	Actinobacteria	Mycetocola
Bacteria	Actinobacteria	Salinibacterium
Bacteria	Actinobacteria	Microcella
Bacteria	Actinobacteria	Gryllotalpicola
Bacteria	Actinobacteria	Protaetiibacter
Bacteria	Actinobacteria	Agromyces
Bacteria	Actinobacteria	Clavibacter
Bacteria	Actinobacteria	Plantibacter
Bacteria	Actinobacteria	Microbacterium
Bacteria	Actinobacteria	Leucobacter
Bacteria	Actinobacteria	Frondihabitans
Bacteria	Actinobacteria	Curtobacterium
Bacteria	Actinobacteria	Leifsonia
Bacteria	Actinobacteria	Humibacter
Bacteria	Actinobacteria	Cnuibacter
Bacteria	Actinobacteria	Beutenbergia
Bacteria	Actinobacteria	Sanguibacter
Bacteria	Actinobacteria	Cellulomonas
Bacteria	Actinobacteria	Cellulosimicrobium
Bacteria	Actinobacteria	Isoptericola
Bacteria	Actinobacteria	Xylanibacterium
Bacteria	Actinobacteria	Xylanimicrobium
Bacteria	Actinobacteria	Xylanimonas
Bacteria	Actinobacteria	Aeromicrobium
Bacteria	Actinobacteria	Pimelobacter
Bacteria	Actinobacteria	Nocardioides
Bacteria	Actinobacteria	Luteipulveratus
Bacteria	Actinobacteria	Dermacoccus
Bacteria	Actinobacteria	Intrasporangium
Bacteria	Actinobacteria	Janibacter
Bacteria	Actinobacteria	Arsenicicoccus
Bacteria	Actinobacteria	Serinicoccus
Bacteria	Actinobacteria	Ornithinimicrobium
Bacteria	Actinobacteria	Kytococcus
Bacteria	Actinobacteria	Brevibacterium
Bacteria	Actinobacteria	Sinomonas
Bacteria	Actinobacteria	Kocuria
Bacteria	Actinobacteria	Micrococcus
Bacteria	Actinobacteria	Brachybacterium
Bacteria	Actinobacteria	Kineococcus
Bacteria	Actinobacteria	Actinomyces
Bacteria	Actinobacteria	Pseudopropionibacterium
Bacteria	Actinobacteria	Tessaracoccus
Bacteria	Actinobacteria	Microlunatus
Bacteria	Actinobacteria	Micropruina
Bacteria	Actinobacteria	Propionibacterium
Bacteria	Actinobacteria	Acidipropionibacterium
Bacteria	Actinobacteria	Cutibacterium
Bacteria	Actinobacteria	Segniliparus
Bacteria	Actinobacteria	Nocardia
Bacteria	Actinobacteria	Rhodococcus
Bacteria	Actinobacteria	Gordonia
Bacteria	Actinobacteria	Tsukamurella
Bacteria	Actinobacteria	Dietzia
Bacteria	Actinobacteria	Hoyosella
Bacteria	Actinobacteria	Mycobacteroides
Bacteria	Actinobacteria	Mycobacterium
Bacteria	Actinobacteria	Mycolicibacter
Bacteria	Actinobacteria	Mycolicibacterium
Bacteria	Actinobacteria	Saccharomonospora
Bacteria	Actinobacteria	Prauserella
Bacteria	Actinobacteria	Amycolatopsis
Bacteria	Actinobacteria	Kibdelosporangium
Bacteria	Actinobacteria	Lentzea
Bacteria	Actinobacteria	Saccharothrix
Bacteria	Actinobacteria	Actinosynnema
Bacteria	Actinobacteria	Kutzneria
Bacteria	Actinobacteria	Alloactinosynnema
Bacteria	Actinobacteria	Actinoalloteichus
Bacteria	Actinobacteria	Actinopolyspora
Bacteria	Actinobacteria	Saccharopolyspora
Bacteria	Actinobacteria	Pseudonocardia
Bacteria	Actinobacteria	Nakamurella
Bacteria	Actinobacteria	Stackebrandtia
Bacteria	Actinobacteria	Plantactinospora
Bacteria	Actinobacteria	Micromonospora
Bacteria	Actinobacteria	Verrucosispora
Bacteria	Actinobacteria	Salinispora
Bacteria	Actinobacteria	Actinoplanes
Bacteria	Actinobacteria	Nonomuraea
Bacteria	Actinobacteria	Streptosporangium
Bacteria	Actinobacteria	Thermobispora
Bacteria	Actinobacteria	Thermomonospora
Bacteria	Actinobacteria	Thermobifida
Bacteria	Actinobacteria	Nocardiopsis
Bacteria	Actinobacteria	Streptomyces
Bacteria	Actinobacteria	Streptacidiphilus
Bacteria	Actinobacteria	Kitasatospora
Bacteria	Actinobacteria	Catenulispora
Bacteria	Actinobacteria	Kribbella
Bacteria	Actinobacteria	Frankia
Bacteria	Actinobacteria	Blastococcus
Bacteria	Actinobacteria	Geodermatophilus
Bacteria	Actinobacteria	Modestobacter
Archaea	Euryarchaeota	Natronococcus
Archaea	Euryarchaeota	Natrinema
Archaea	Euryarchaeota	Haloterrigena
Archaea	Euryarchaeota	Halopiger
Archaea	Euryarchaeota	Halobiforma
Archaea	Euryarchaeota	Natronobacterium
Archaea	Euryarchaeota	Natrialba
Archaea	Euryarchaeota	Natronolimnobius
Archaea	Euryarchaeota	Halostagnicola
Archaea	Euryarchaeota	Halovivax
Archaea	Euryarchaeota	Salinarchaeum
Archaea	Euryarchaeota	Halalkalicoccus
Archaea	Euryarchaeota	Halobacterium
Archaea	Euryarchaeota	Natronomonas
Archaea	Euryarchaeota	Haloarcula
Archaea	Euryarchaeota	Halomicrobium
Archaea	Euryarchaeota	Halorientalis
Archaea	Euryarchaeota	Halorhabdus
Archaea	Euryarchaeota	unclassified Haloarculaceae
Archaea	Euryarchaeota	Halodesulfurarchaeum
Archaea	Euryarchaeota	Halanaeroarchaeum
Archaea	Euryarchaeota	Haloplanus
Archaea	Euryarchaeota	Salinigranum
Archaea	Euryarchaeota	Haloferax
Archaea	Euryarchaeota	Halogeometricum
Archaea	Euryarchaeota	Halohasta
Archaea	Euryarchaeota	Halorubrum
Archaea	Euryarchaeota	unclassified Haloferacales
Archaea	Euryarchaeota	Haloquadratum
Archaea	Euryarchaeota	Methanohalobium
Archaea	Euryarchaeota	Methanosalsum
Archaea	Euryarchaeota	Methanohalophilus
Archaea	Euryarchaeota	Methanococcoides
Archaea	Euryarchaeota	Methanomethylovorans
Archaea	Euryarchaeota	Methanolobus
Archaea	Euryarchaeota	Methanosarcina
Archaea	Euryarchaeota	Methanothrix
Archaea	Euryarchaeota	Methanocella
Archaea	Euryarchaeota	Methanoculleus
Archaea	Euryarchaeota	Methanosphaerula
Archaea	Euryarchaeota	Methanoregula
Archaea	Euryarchaeota	Methanospirillum
Archaea	Euryarchaeota	Methanocorpusculum
Archaea	Euryarchaeota	Methanolacinia
Archaea	Euryarchaeota	unclassified Thermoplasmata
Archaea	Euryarchaeota	unclassified Thermoplasmatales
Archaea	Euryarchaeota	Candidatus Methanomethylophilus
Archaea	Euryarchaeota	Candidatus Methanoplasma
Archaea	Euryarchaeota	Methanomassiliicoccus
Archaea	Euryarchaeota	Aciduliprofundum
Archaea	Euryarchaeota	Ferroplasma
Archaea	Euryarchaeota	Picrophilus
Archaea	Euryarchaeota	Thermoplasma
Archaea	Euryarchaeota	Cuniculiplasma
Archaea	Candidatus Micrarchaeota	Candidatus Mancarchaeum
Archaea	Crenarchaeota	Metallosphaera
Archaea	Crenarchaeota	Sulfodiicoccus
Archaea	Crenarchaeota	Acidianus
Archaea	Crenarchaeota	Saccharolobus
Archaea	Crenarchaeota	Sulfurisphaera
Archaea	Crenarchaeota	Sulfolobus
Archaea	Crenarchaeota	Caldisphaera
Archaea	Crenarchaeota	Fervidicoccus
Archaea	Crenarchaeota	Thermogladius
Archaea	Crenarchaeota	Desulfurococcus
Archaea	Crenarchaeota	Thermosphaera
Archaea	Crenarchaeota	Staphylothermus
Archaea	Crenarchaeota	Pyrodictium
Archaea	Crenarchaeota	Hyperthermus
Archaea	Crenarchaeota	Pyrolobus
Archaea	Crenarchaeota	Ignisphaera
Archaea	Crenarchaeota	Ignicoccus
Archaea	Crenarchaeota	Aeropyrum
Archaea	Crenarchaeota	Acidilobus
Archaea	Crenarchaeota	Thermoproteus
Archaea	Crenarchaeota	Pyrobaculum
Archaea	Crenarchaeota	Vulcanisaeta
Archaea	Crenarchaeota	Caldivirga
Archaea	Crenarchaeota	Thermofilum
Archaea	Candidatus Bathyarchaeota	unclassified Candidatus Bathyarchaeota
Archaea	Candidatus Korarchaeota	Candidatus Korarchaeum
Archaea	Thaumarchaeota	Candidatus Caldiarchaeum
Archaea	Thaumarchaeota	Candidatus Nitrosocaldus
Archaea	Thaumarchaeota	Candidatus Nitrosocosmicus
Archaea	Thaumarchaeota	Nitrososphaera
Archaea	Thaumarchaeota	Cenarchaeum
Archaea	Thaumarchaeota	Candidatus Nitrosotenuis
Archaea	Thaumarchaeota	Candidatus Nitrosotalea
Archaea	Thaumarchaeota	Nitrosopumilus
Archaea	Thaumarchaeota	Candidatus Nitrosomarinus
Archaea	Thaumarchaeota	Candidatus Nitrosopelagicus
Archaea	Euryarchaeota	Methanocaldococcus
Archaea	Euryarchaeota	Methanotorris
Archaea	Euryarchaeota	Methanothermococcus
Archaea	Euryarchaeota	Methanococcus
Archaea	Euryarchaeota	Methanobacterium
Archaea	Euryarchaeota	Methanothermobacter
Archaea	Euryarchaeota	Methanothermus
Archaea	Euryarchaeota	Methanobrevibacter
Archaea	Euryarchaeota	Methanosphaera
Archaea	Nanoarchaeota	Candidatus Nanopusillus
Archaea	Nanoarchaeota	Nanoarchaeum
Archaea	Euryarchaeota	Methanopyrus
Archaea	Euryarchaeota	Pyrococcus
Archaea	Euryarchaeota	Thermococcus
Archaea	Euryarchaeota	Palaeococcus
Archaea	Euryarchaeota	Archaeoglobus
Archaea	Euryarchaeota	Ferroglobus
Archaea	Euryarchaeota	Geoglobus
Archaea	Euryarchaeota	unclassified Nanohaloarchaea
Archaea	unclassified Archaea	unclassified Archaea
