# Supplementary material for: Large-scale k-mer-based analysis of the informational properties of genomes, comparative genomics and taxonomy
Source: PLoS One. 2021 Oct 14;16(10):e0258693. doi: 10.1371/journal.pone.0258693 (PMC8516232; doi:10.1371/journal.pone.0258693)
Supplement: S2 Table — Clusters which have a majority of genera representatives from the same taxon are labeled with the corresponding taxon name (column 3) and taxon level (column 4). The number of genera that belong to the taxon and are in the cluster is given (column 5), as well as the total size of the cluster (column 6), the genus range (column 2; from S1 Table), and the total genera (out of 1634 representatives) that belong to the taxon. Named clusters, readily visualized in the heatmap of Fig 4, were labelled and numbered with a Heatmap/group ID (column 1). If multiple clusters from different subtrees (top of Fig 4) have the same taxon name, then a number is added to the name to disambiguate, unless these clusters are neighboring in the ordered list, as is the case for Proteobacteria-2 (Heatmap ID/group 27). (XLSX) [file pone.0258693.s005.xlsx]

## Sheet: S2 Table
Heatmap ID	Genus Range	Cluster Taxon Name	Taxon Level	# in Taxon and Cluster	Total Cluster Size	Total Genera in Taxon
	1-367	Eukaryota	superkingdom	367	367	368
1	1-6	Protista-1	kingdom	4	6	28
	4-6	Apicomplexa	phylum	3	3	5
2	7-90	Fungi-1	kingdom	84	84	89
	7-65	Ascomycota	phylum	59	59	62
3	8-27	Saccharomycetales	order	20	20	22
4	47-64	Sordariomycetes	class	18	18	18
	66-90	Basidiomycota	phylum	23	25	25
5	92-107	Protista-2	kingdom	14	16	28
	94-96	Bacillariophyta	phylum	3	3	3
6	108-115	Viridiplantae-1	kingdom	8	8	75
6	108-115	Chlorophyta	phylum	8	8	9
7	117-234	Animalia-1	kingdom	118	118	173
7	117-223	Chordata	phylum	105	107	107
8	161-179	Aves	class	19	19	19
9	180-223	Mammalia	class	44	44	44
	214-223	Primates	order	10	10	10
	224-234	Arthropoda-1	phylum	11	11	41
10	224-234	Formicidae	family	11	11	11
11	235-299	Viridiplantae-2	kingdom	64	65	75
11	235-299	Streptophyta	phylum	64	65	66
	235-299	Magnoliopsida	class	63	65	64
12	300-351	Animalia-2	kingdom	47	52	173
	300-321	Arthropoda-2	phylum	18	22	41
13	352-354	Fungi-2	kingdom	3	3	89
	358-361	Animalia-3	kingdom	4	4	173
	358-361	Nematoda	phylum	4	4	5
14	362-367	Protista-3	kingdom	4	6	28
	362-367	Evosea	phylum	3	6	3
	368-1523	Bacteria	superkingdom	1154	1156	1154
15	368-480	Bacteroidetes	phylum	113	113	116
16	368-405	Flavobacteriaceae	family	38	38	46
17	481-524	Cyanobacteria	phylum	44	44	44
18	525-656	Firmicutes-1	phylum	130	132	161
19	525-579	Bacilli	class	55	55	58
20	657-662	Fusobacteriales	order	6	6	6
21*	663-668	Other*	NA	NA	NA	NA
22	669-678	Tenericutes	phylum	10	10	10
23	679-703	Firmicutes-2	phylum	24	25	161
24	704-715	Actinobacteria-1	phylum	12	12	146
24	704-715	Coriobacteriia	class	12	12	12
	716-720	Chlorobiaceae	family	5	5	5
	738-742	Deferribacteraceae	family	5	5	5
	743-749	Spirochaetales	order	7	7	7
	750-754	Chlamydiia	class	5	5	5
	755-761	Thermotogae	class	7	7	9
	762-773	Aquificae	class	9	12	9
	768-770	Thermodesulfobacteriaceae	family	3	3	3
	774-775	Desulfurellaceae	family	2	2	2
	784-786	Elusimicrobia	phylum	3	3	3
	790-794	Synergistaceae	family	5	5	6
25	795-808	Proteobacteria-1	phylum	14	14	528
25	796-808	Epsilonproteobacteria	class	13	13	13
26	809-820	Candidate Phyla Radiation	NA	11	12	NA
27	821-1308	Proteobacteria-2	phylum	484	488	528
28	821-861	Alphaproteobacteria-1	class	40	41	163
	821-828	Acetobacteraceae	order	8	8	11
29	862-865	Betaproteobacteria-1	class	4	4	104
30	866-1010	Gammaproteobacteria-1	class	144	145	202
31	886-897	Pasteurellaceae	family	12	12	12
32	965-1008	Enterobacterales	order	44	44	60
33	1011-1109	Betaproteobacteria-2	class	99	99	104
	1039-1109	Burkholderiales	order	53	71	60
34	1110-1168	Gammaproteobacteria-2	class	57	59	202
35	1169-1290	Alphaproteobacteria-2	class	122	122	163
36	1190-1239	Rhizobiales	order	46	50	54
37	1240-1253	Sphingomonadales	order	14	14	15
38	1254-1290	Rhodobacteraceae	family	37	37	40
39	1291-1308	Deltaproteobacteria-1	class	15	18	40
39	1292-1308	Myxococcales	order	14	17	14
	1309-1317	Acidobacteria	phylum	8	9	8
	1318-1320	Rhodothermaceae	family	3	3	3
	1326-1331	Deinococcus-Thermus	phylum	6	6	6
	1339-1350	Chloroflexi	phylum	11	12	13
	1351-1361	Planctomycetes	phylum	10	10	14
	1362-1368	Verrucomicrobia	phylum	7	7	8
40	1373-1395	Deltaproteobacteria-2	class	22	23	40
41	1396-1523	Actinobacteria-2	phylum	128	128	146
41	1396-1523	Actinobacteria	class	128	128	130
42	1414-1468	Micrococcales	order	50	55	55
	1524-1634	Archaea	superkingdom	111	111	112
43	1524-1577	Euryarchaeota-1	phylum	54	54	71
44	1524-1552	Haloarchaea	class	29	29	29
	1553-1567	Methanomicrobia	class	15	15	15
	1568-1577	Thermoplasmata	class	9	10	9
45	1579-1602	Crenarchaeota	phylum	24	24	24
45	1579-1602	Thermoprotei	class	24	24	24
46	1605-1614	Thaumarchaeota	phylum	10	10	10
	1606-1608	Nitrososphaeria	class	3	3	3
47	1615-1633	Euryarchaeota-2	phylum	17	19	71
	1615-1618	Methanococales	order	4	4	4
	1619-1623	Methanobacteriales	order	5	5	5
	1624-1625	Nanoarchaeales	order	2	2	2
	1627-1629	Thermococcaceae	family	3	3	3
	1630-1632	Archaeoglobaceae	family	3	3	3
