# Supplementary material for: Large-scale k-mer-based analysis of the informational properties of genomes, comparative genomics and taxonomy
Source: PLoS One. 2021 Oct 14;16(10):e0258693. doi: 10.1371/journal.pone.0258693 (PMC8516232; doi:10.1371/journal.pone.0258693)
Supplement: S3 Table — Column 1 lists the names of 50 prokaryotic species where the minimum strain-pair estimated ANI was less than 90%. Strain-pairs below this threshold are very likely misclassified as being the same species. Column 2 lists the names of 52 prokaryotic species where the minimum strain-pair ANI was between 90–95%. (XLSX) [file pone.0258693.s006.xlsx]

## Sheet: S3 Table
<90% ANI	90-95% ANI
Achromobacter xylosoxidans	Aerococcus urinae
Agrobacterium tumefaciens	Aeromonas hydrophila
Arthrobacter alpinus	Alcaligenes faecalis
Baumannia cicadellinicola	Alicyclobacillus acidocaldarius
Bdellovibrio bacteriovorus	Alteromonas macleodii
Buchnera aphidicola	Anaeromyxobacter dehalogenans
Candidatus Carsonella ruddii	Azospirillum lipoferum
Candidatus Endolissoclinum faulkneri	Bacillus amyloliquefaciens
Candidatus Hodgkinia cicadicola	Bacillus cereus
Candidatus Portiera aleyrodidarum	Bacillus pumilus
Candidatus Sulcia muelleri	Bacillus subtilis
Chlorobium phaeobacteroides	Bacillus thuringiensis
Clostridium botulinum	Bifidobacterium catenulatum
Clostridium pasteurianum	Burkholderia cenocepacia
Clostridium saccharolyticum	Burkholderia cepacia
Dehalococcoides mccartyi	Burkholderia thailandensis
Desulfovibrio desulfuricans	Campylobacter coli
Desulfovibrio vulgaris	Campylobacter concisus
Ensifer adhaerens	Campylobacter fetus
Enterobacter asburiae	Campylobacter lari
Enterobacter cloacae	Cedecea neteri
Erythrobacter litoralis	Citrobacter amalonaticus
Faecalibacterium prausnitzii	Clavibacter michiganensis
Flavobacterium psychrophilum	Cupriavidus necator
Gardnerella vaginalis	Dickeya solani
Gluconobacter oxydans	Dickeya zeae
Helicobacter cetorum	Enterobacter hormaechei
Hyphomicrobium denitrificans	Francisella philomiragia
Klebsiella michiganensis	Fusobacterium nucleatum
Lactobacillus acidophilus	Helicobacter pylori
Lactococcus lactis	Klebsiella pneumoniae
Methanococcus maripaludis	Leifsonia xyli
Methanosarcina barkeri	Listeria ivanovii
Prochlorococcus marinus	Listeria monocytogenes
Pseudomonas fluorescens	Lysobacter enzymogenes
Pseudomonas mendocina	Micavibrio aeruginosavorus
Pseudomonas putida	Paenibacillus polymyxa
Pseudomonas stutzeri	Pectobacterium carotovorum
Pseudomonas syringae	Pseudomonas aeruginosa
Pseudoxanthomonas suwonensis	Pseudomonas brassicacearum
Ralstonia pickettii	Pseudomonas chlororaphis
Raoultella ornithinolytica	Rahnella aquatilis
Rhizobium leguminosarum	Ralstonia solanacearum
Rhodobacter sphaeroides	Rhizobium etli
Rhodopseudomonas palustris	Rhodococcus opacus
Sinorhizobium fredii	Salmonella enterica
Variovorax paradoxus	Serratia plymuthica
Wigglesworthia glossinidia	Sorangium cellulosum
Yersinia enterocolitica	Sphingopyxis macrogoltabida
Zymomonas mobilis	Stenotrophomonas maltophilia
	Streptococcus anginosus
	Sulfolobus acidocaldarius
