# Supplementary material for: Large-scale k-mer-based analysis of the informational properties of genomes, comparative genomics and taxonomy
Source: PLoS One. 2021 Oct 14;16(10):e0258693. doi: 10.1371/journal.pone.0258693 (PMC8516232; doi:10.1371/journal.pone.0258693)
Supplement: S4 Table — Columns 1–2 show pairs of prokaryotes in different genera whose estimated ANI (column 3) is higher than 95%. These are very likely misclassified as being in different genera. As expected, all species pairs within Escherichia and Shigella (represented in the last row) have estimated ANI above this threshold, as they were classified to different genera for medical relevance. (XLSX) [file pone.0258693.s007.xlsx]

## Sheet: S4 Table
Genome A	Genome B	ANI (%)
Enterobacter roggenkampii	Lelliottia nimipressuralis	95.8
Enterobacter cloacae complex sp. 35734	Lelliottia nimipressuralis	95.68
Enterobacter sp. R4-368	Kosakonia sacchari	95.13
Klebsiella quasipneumoniae	Enterobacteriaceae bacterium S05	98.96
Metakosakonia sp. MRY16-398	Enterobacteriaceae bacterium ENNIH2	98.47
Pantoea sp. PSNIH2	Mixta calida	99.12
Hydrogenovibrio thermophilus	Thiomicrospira sp. S5	97.28
Burkholderia sp. CCGE1001	Paraburkholderia phenoliruptrix	98.04
Burkholderia sp. HB1	Paraburkholderia graminis	98.29
Acidovorax sp. JS42	Diaphorobacter polyhydroxybutyrativorans	97.21
Acidovorax ebreus	Diaphorobacter polyhydroxybutyrativorans	97.88
Rhodocyclaceae bacterium Thauera-like	Zoogloeaceae bacteirum Par-f-2	98.35
Agrobacterium tumefaciens S33	Rhizobium sp. IRBG74	98.08
Agrobacterium tumefaciens S33	Rhizobium sp. S41	97.97
Geobacillus sp. Y4.1MC1	Parageobacillus thermoglucosidasius C56-YS93	99.02
Geobacillus sp. Y4.1MC1	Parageobacillus thermoglucosidasius DSM 2542	99.11
Clostridium cf. saccharolyticum K10	Butyrate-producing bacterium SM4/1	97.26
Mycobacterium sp. VKM Ac-1817D	Mycolicibacterium fortuitum	98.91
Mycobacterium sp. NRRL B-3805	Mycolicibacterium neoaurum	>99.99
Cnuibacter physcomitrellae	Humibacter sp. BT305	97.42
Arthrobacter sp. Rue61a	Paenarthrobacter aurescens	98.57
Candidatus Endomicrobium trichonymphae	Uncultured Termite group 1 bacterium phylotype Rs-D17	99.24
g_Escherichia	g_Shigella	NA*
