# Supplementary material for: Large-scale k-mer-based analysis of the informational properties of genomes, comparative genomics and taxonomy
Source: PLoS One. 2021 Oct 14;16(10):e0258693. doi: 10.1371/journal.pone.0258693 (PMC8516232; doi:10.1371/journal.pone.0258693)
Supplement: S5 Table — Columns 1–2 show pairs of prokaryotic species within the same genera that have at least one pair of strains whose estimated ANI is above 95%, the commonly accepted species-level threshold. These species pairs should likely be investigated further to determine if there are strains misplaced between them and/or if they should be merged to one species. (XLSX) [file pone.0258693.s008.xlsx]

## Sheet: S5 Table
Species A	Species B
Acetobacter oryzifermentans	Acetobacter pomorum
Acetobacter oryzifermentans	Acetobacter sp. JWB
Acetobacter pomorum	Acetobacter sp. JWB
Acetobacter senegalensis	Acetobacter tropicalis
Acidiphilium cryptum	Acidiphilium multivorum
Acidovorax sp. JS42	Acidovorax ebreus
Acinetobacter pittii	Acinetobacter sp. DUT-2
Actinoalloteichus sp. GBA129-24	Actinoalloteichus sp. ADI127-7
Actinomyces oris	Actinomyces naeslundii
Actinoplanes sp. SE50/110	Actinoplanes sp. SE50
Actinosynnema mirum	Actinosynnema pretiosum
Aeromonas caviae	Aeromonas sp. ASNIH3
Aeromonas hydrophila	Aeromonas dhakensis
Agrobacterium tumefaciens	Agrobacterium sp. H13-3
Alcaligenes faecalis	Alcaligenes aquatilis
Alcanivorax borkumensis	Alcanivorax sp. NBRC
Alteromonas addita	Alteromonas sp. Mac1
Alteromonas stellipolaris	Alteromonas addita
Alteromonas stellipolaris	Alteromonas sp. Mac1
Amycolatopsis orientalis	Amycolatopsis japonica
Anaeromyxobacter dehalogenans	Anaeromyxobacter sp. K
Anoxybacillus sp. B2M1	Anoxybacillus sp. B7M1
Arthrobacter sp. ATCC	Arthrobacter sp. ZXY-2
Arthrobacter sp. LS16	Arthrobacter sp. YC-RL1
Azoarcus sp. BH72	Azoarcus olearius
Azospirillum brasilense	Azospirillum sp. TSH58
Bacillus amyloliquefaciens	Bacillus sp. BH072
Bacillus amyloliquefaciens	Bacillus sp. Pc3
Bacillus amyloliquefaciens	Bacillus vallismortis
Bacillus anthracis	Bacillus cereus
Bacillus anthracis	Bacillus thuringiensis
Bacillus cereus	Bacillus bombysepticus
Bacillus cereus	Bacillus thuringiensis
Bacillus licheniformis	Bacillus paralicheniformis
Bacillus pumilus	Bacillus altitudinis
Bacillus sp. BS34A	Bacillus gibsonii
Bacillus sp. BS34A	Bacillus sp. LM
Bacillus sp. JS	Bacillus gibsonii
Bacillus sp. JS	Bacillus sp. BS34A
Bacillus sp. JS	Bacillus sp. LM
Bacillus sp. JS	Bacillus sp. YP1
Bacillus sp. LM	Bacillus gibsonii
Bacillus sp. Pc3	Bacillus sp. BH072
Bacillus sp. WP8	Bacillus safensis
Bacillus sp. YP1	Bacillus gibsonii
Bacillus sp. YP1	Bacillus sp. BS34A
Bacillus sp. YP1	Bacillus sp. LM
Bacillus subtilis	Bacillus gibsonii
Bacillus subtilis	Bacillus intestinalis
Bacillus subtilis	Bacillus sp. BS34A
Bacillus subtilis	Bacillus sp. JS
Bacillus subtilis	Bacillus sp. LM
Bacillus subtilis	Bacillus sp. YP1
Bacillus thuringiensis	Bacillus bombysepticus
Bacillus thuringiensis	Bacillus toyonensis
Bacillus vallismortis	Bacillus sp. BH072
Bacillus vallismortis	Bacillus sp. Pc3
Bacillus velezensis	Bacillus amyloliquefaciens
Bacillus velezensis	Bacillus sp. BH072
Bacillus velezensis	Bacillus sp. Pc3
Bacillus velezensis	Bacillus sp. SDLI1
Bacillus velezensis	Bacillus vallismortis
Bacteroides vulgatus	Bacteroides dorei
Bartonella sp. A1379B	Bartonella sp. 1-1C
Bartonella sp. A1379B	Bartonella sp. Raccoon60
Bartonella sp. JB15	Bartonella sp. JB63
Bartonella sp. Raccoon60	Bartonella sp. 1-1C
Bifidobacterium coryneforme	Bifidobacterium indicum
Blastomonas sp. RAC04	Blastomonas fulva
Bordetella parapertussis	Bordetella bronchiseptica
Bordetella pertussis	Bordetella bronchiseptica
Bordetella pertussis	Bordetella parapertussis
Borrelia duttonii	Borrelia crocidurae
Borrelia duttonii	Borrelia recurrentis
Borrelia recurrentis	Borrelia crocidurae
Borrelia turicatae	Borrelia parkeri
Borreliella bavariensis	Borreliella garinii
Brevundimonas sp. GW460-12-10-14-LB2	Brevundimonas vesicularis
Brucella abortus	Brucella canis
Brucella abortus	Brucella ceti
Brucella abortus	Brucella microti
Brucella abortus	Brucella ovis
Brucella abortus	Brucella pinnipedialis
Brucella abortus	Brucella sp. 2002734562
Brucella abortus	Brucella suis
Brucella abortus	Brucella vulpis
Brucella canis	Brucella ceti
Brucella canis	Brucella microti
Brucella canis	Brucella pinnipedialis
Brucella canis	Brucella sp. 2002734562
Brucella canis	Brucella vulpis
Brucella ceti	Brucella sp. 2002734562
Brucella ceti	Brucella vulpis
Brucella melitensis	Brucella abortus
Brucella melitensis	Brucella canis
Brucella melitensis	Brucella ceti
Brucella melitensis	Brucella microti
Brucella melitensis	Brucella ovis
Brucella melitensis	Brucella pinnipedialis
Brucella melitensis	Brucella sp. 2002734562
Brucella melitensis	Brucella suis
Brucella melitensis	Brucella vulpis
Brucella microti	Brucella ceti
Brucella microti	Brucella pinnipedialis
Brucella microti	Brucella sp. 2002734562
Brucella microti	Brucella vulpis
Brucella ovis	Brucella canis
Brucella ovis	Brucella ceti
Brucella ovis	Brucella microti
Brucella ovis	Brucella pinnipedialis
Brucella ovis	Brucella sp. 2002734562
Brucella ovis	Brucella vulpis
Brucella pinnipedialis	Brucella ceti
Brucella pinnipedialis	Brucella sp. 2002734562
Brucella pinnipedialis	Brucella vulpis
Brucella suis	Brucella canis
Brucella suis	Brucella ceti
Brucella suis	Brucella microti
Brucella suis	Brucella ovis
Brucella suis	Brucella pinnipedialis
Brucella suis	Brucella sp. 2002734562
Brucella suis	Brucella vulpis
Brucella vulpis	Brucella sp. 2002734562
Burkholderia cenocepacia	Burkholderia cepacia
Burkholderia cenocepacia	Burkholderia latens
Burkholderia cenocepacia	Burkholderia pseudomultivorans
Burkholderia diffusa	Burkholderia territorii
Burkholderia mallei	Burkholderia pseudomallei
Burkholderia sp. 2002721687	Burkholderia sp. Bp5365
Burkholderia sp. PAMC 26561	Burkholderia sp. PAMC 28687
Burkholderia sp. YI23	Burkholderia sp. RPE67
Burkholderia thailandensis	Burkholderia sp. 2002721687
Burkholderia thailandensis	Burkholderia sp. Bp5365
Burkholderia vietnamiensis	Burkholderia sp. KJ006
Caldicellulosiruptor bescii	Caldicellulosiruptor kronotskyensis
Caldicellulosiruptor kristjanssonii	Caldicellulosiruptor lactoaceticus
Candidatus Blochmannia pennsylvanicus	Candidatus Blochmannia chromaiodes
Capnocytophaga ochracea	Capnocytophaga sp. oral
Chromobacterium sp. IIBBL 112-1	Chromobacterium sp. IIBBL 274-1
Citrobacter amalonaticus	Citrobacter sp. CFNIH10
Citrobacter freundii	Citrobacter sp. CRE-46
Clostridium ljungdahlii	Clostridium autoethanogenum
Clostridium scatologenes	Clostridium drakei
Corynebacterium glutamicum	Brevibacterium flavum
Cronobacter malonaticus	Cronobacter universalis
Cronobacter sakazakii	Cronobacter malonaticus
Cupriavidus sp. USMAA1020	Cupriavidus sp. USMAA2-4
Cupriavidus sp. USMAHM13	Cupriavidus sp. USMAA1020
Cupriavidus sp. USMAHM13	Cupriavidus sp. USMAA2-4
Cycloclasticus sp. P1	Cycloclasticus sp. PY97N
Cycloclasticus sp. P1	Cycloclasticus zancles
Cycloclasticus zancles	Cycloclasticus sp. PY97N
Dehalobacter sp. CF	Dehalobacter restrictus
Dehalobacter sp. DCA	Dehalobacter restrictus
Dehalobacter sp. DCA	Dehalobacter sp. CF
Dehalococcoides mccartyi	Dehalococcoides sp. UCH007
Delftia acidovorans	Delftia sp. Cs1-4
Delftia acidovorans	Delftia sp. HK171
Delftia acidovorans	Delftia tsuruhatensis
Delftia sp. Cs1-4	Delftia sp. HK171
Delftia sp. Cs1-4	Delftia tsuruhatensis
Delftia tsuruhatensis	Delftia sp. HK171
Desulfovibrio desulfuricans	Desulfovibrio sp. G11
Dickeya solani	Dickeya fangzhongdai
Dokdonia sp. MED134	Dokdonia donghaensis
Edwardsiella anguillarum	Edwardsiella piscicida
Edwardsiella anguillarum	Edwardsiella sp. EA181011
Edwardsiella anguillarum	Edwardsiella sp. LADL05-105
Edwardsiella piscicida	Edwardsiella sp. EA181011
Edwardsiella piscicida	Edwardsiella sp. LADL05-105
Edwardsiella sp. EA181011	Edwardsiella sp. LADL05-105
Edwardsiella tarda	Edwardsiella anguillarum
Edwardsiella tarda	Edwardsiella piscicida
Edwardsiella tarda	Edwardsiella sp. EA181011
Edwardsiella tarda	Edwardsiella sp. LADL05-105
Elizabethkingia miricola	Elizabethkingia bruuniana
Enterobacter asburiae	Enterobacter sp. E20
Enterobacter cloacae	Enterobacter hormaechei
Enterobacter cloacae	Enterobacter kobei
Enterobacter cloacae	Enterobacter ludwigii
Enterococcus casseliflavus	Enterococcus gallinarum
Erwinia pyrifoliae	Erwinia sp. Ejp617
Exiguobacterium sp. MH3	Exiguobacterium sp. U13-1
Ferroplasma acidarmanus	Ferroplasma acidiphilum
Francisella philomiragia	Francisella noatunensis
Gemella sp. oral	Gemella sp. ND
Geobacillus kaustophilus	Geobacillus sp. C56-T3
Geobacillus kaustophilus	Geobacillus sp. GHH01
Geobacillus kaustophilus	Geobacillus sp. JS12
Geobacillus kaustophilus	Geobacillus sp. Y412MC52
Geobacillus kaustophilus	Geobacillus sp. Y412MC61
Geobacillus kaustophilus	Geobacillus stearothermophilus
Geobacillus kaustophilus	Geobacillus thermocatenulatus
Geobacillus kaustophilus	Geobacillus thermoleovorans
Geobacillus lituanicus	Geobacillus sp. 12AMOR1
Geobacillus lituanicus	Geobacillus sp. LC300
Geobacillus sp. 12AMOR1	Geobacillus sp. LC300
Geobacillus sp. C56-T3	Geobacillus sp. GHH01
Geobacillus sp. C56-T3	Geobacillus sp. JS12
Geobacillus sp. C56-T3	Geobacillus stearothermophilus
Geobacillus sp. GHH01	Geobacillus sp. JS12
Geobacillus sp. GHH01	Geobacillus stearothermophilus
Geobacillus sp. Y412MC52	Geobacillus sp. C56-T3
Geobacillus sp. Y412MC52	Geobacillus sp. GHH01
Geobacillus sp. Y412MC52	Geobacillus sp. JS12
Geobacillus sp. Y412MC52	Geobacillus stearothermophilus
Geobacillus sp. Y412MC61	Geobacillus sp. C56-T3
Geobacillus sp. Y412MC61	Geobacillus sp. GHH01
Geobacillus sp. Y412MC61	Geobacillus sp. JS12
Geobacillus sp. Y412MC61	Geobacillus sp. Y412MC52
Geobacillus sp. Y412MC61	Geobacillus stearothermophilus
Geobacillus stearothermophilus	Geobacillus sp. JS12
Geobacillus thermocatenulatus	Geobacillus sp. C56-T3
Geobacillus thermocatenulatus	Geobacillus sp. GHH01
Geobacillus thermocatenulatus	Geobacillus sp. JS12
Geobacillus thermocatenulatus	Geobacillus sp. Y412MC52
Geobacillus thermocatenulatus	Geobacillus sp. Y412MC61
Geobacillus thermocatenulatus	Geobacillus stearothermophilus
Geobacillus thermoleovorans	Geobacillus sp. C56-T3
Geobacillus thermoleovorans	Geobacillus sp. GHH01
Geobacillus thermoleovorans	Geobacillus sp. JS12
Geobacillus thermoleovorans	Geobacillus sp. Y412MC52
Geobacillus thermoleovorans	Geobacillus sp. Y412MC61
Geobacillus thermoleovorans	Geobacillus stearothermophilus
Geobacillus thermoleovorans	Geobacillus thermocatenulatus
Haloarcula hispanica	Haloarcula sp. CBA1115
Halomonas campaniensis	Halomonas alkaliphila
Haloplanus sp. CBA1112	Haloplanus sp. CBA1113
Hydrogenobaculum sp. HO	Hydrogenobaculum sp. SN
Hydrogenobaculum sp. Y04AAS1	Hydrogenobaculum sp. HO
Hydrogenobaculum sp. Y04AAS1	Hydrogenobaculum sp. SN
Idiomarina piscisalsi	Idiomarina sp. X4
Klebsiella michiganensis	Klebsiella oxytoca
Klebsiella michiganensis	Klebsiella sp. LTGPAF-6F
Klebsiella oxytoca	Klebsiella sp. LTGPAF-6F
Klebsiella pneumoniae	Klebsiella variicola
Kosakonia cowanii	Kosakonia sp. CCTCC
Kosakonia oryzae	Kosakonia radicincitans
Labrenzia sp. CP4	Labrenzia aggregata
Lactobacillus acidophilus	Lactobacillus amylovorus
Lactobacillus fermentum	Lactobacillus oris
Lactobacillus helveticus	Lactobacillus gallinarum
Lactobacillus paracasei	Lactobacillus casei
Leclercia adecarboxylata	Leclercia sp. LSNIH3
Leptospirillum ferriphilum	Leptospirillum sp. Group
Leuconostoc kimchii	Leuconostoc sp. C2
Leuconostoc lactis	Leuconostoc garlicum
Marinitoga piezophila	Marinitoga sp. 1137
Marinobacter adhaerens	Marinobacter sp. CP1
Marinobacter sp. BSs20148	Marinobacter psychrophilus
Mesoplasma entomophilum	Mesoplasma coleopterae
Mesorhizobium ciceri	Mesorhizobium sp. WSM1497
Methanobacterium formicicum	Methanobacterium sp. BAmetb5
Methanobacterium subterraneum	Methanobacterium sp. MZ-A1
Methanoculleus bourgensis	Methanoculleus sp. MAB1
Methanosarcina sp. WH1	Methanosarcina sp. WWM596
Methanosarcina vacuolata	Methanosarcina sp. Kolksee
Methanothermobacter sp. CaT2	Methanothermobacter sp. EMTCatA1
Methanothermobacter thermautotrophicus	Methanothermobacter sp. CaT2
Methanothermobacter thermautotrophicus	Methanothermobacter sp. EMTCatA1
Methylibium petroleiphilum	Methylibium sp. Pch-M
Methylobacterium oryzae	Methylobacterium phyllosphaerae
Methylobacterium oryzae	Methylobacterium sp. XJLW
Methylobacterium phyllosphaerae	Methylobacterium sp. XJLW
Methylomonas sp. DH-1	Methylomonas koyamae
Methylorubrum extorquens	Methylorubrum zatmanii
Methylovorus glucosetrophus	Methylovorus sp. MP688
Microbacterium sp. CGR1	Microbacterium sp. 1.5R
Microcystis aeruginosa	Microcystis panniformis
Microcystis aeruginosa	Microcystis sp. MC19
Microcystis panniformis	Microcystis sp. MC19
Micromonospora aurantiaca	Micromonospora sp. L5
Micromonospora aurantiaca	Micromonospora tulbaghiae
Micromonospora sp. L5	Micromonospora tulbaghiae
Moraxella ovis	Moraxella bovoculi
Mycobacterium avium	Mycobacterium lepraemurium
Mycobacterium chimaera	Mycobacterium sp. MOTT36Y
Mycobacterium intracellulare	Mycobacterium chimaera
Mycobacterium intracellulare	Mycobacterium paraintracellulare
Mycobacterium intracellulare	Mycobacterium sp. MOTT36Y
Mycobacterium marinum	Mycobacterium liflandii
Mycobacterium paraintracellulare	Mycobacterium chimaera
Mycobacterium paraintracellulare	Mycobacterium sp. MOTT36Y
Mycobacterium sp. KMS	Mycobacterium sp. JLS
Mycobacterium sp. MCS	Mycobacterium sp. JLS
Mycobacterium sp. MCS	Mycobacterium sp. KMS
Mycobacterium tuberculosis	Mycobacterium canettii
Mycobacterium ulcerans	Mycobacterium liflandii
Mycobacterium ulcerans	Mycobacterium marinum
Mycoplasma capricolum	Mycoplasma leachii
Mycoplasma mycoides	Mycoplasma leachii
Myroides odoratimimus	Myroides sp. ZB35
Myroides profundi	Myroides odoratimimus
Myroides profundi	Myroides sp. ZB35
Myroides sp. A21	Myroides odoratimimus
Myroides sp. A21	Myroides profundi
Myroides sp. A21	Myroides sp. ZB35
Myxococcus fulvus	Myxococcus macrosporus
Neisseria meningitidis	Neisseria gonorrhoeae
Neisseria sicca	Neisseria mucosa
Nonlabens sp. MIC269	Nonlabens sediminis
Paenibacillus polymyxa	Paenibacillus peoriae
Paenibacillus sp. FSL P4-0081	Paenibacillus sp. FSL R5-0912
Paenibacillus sp. Y412MC10	Paenibacillus lautus
Parabacteroides distasonis	Parabacteroides sp. CT06
Paraburkholderia hospita	Paraburkholderia terrae
Paracoccus yeei	Paracoccus mutanolyticus
Phaeobacter piscinae	Phaeobacter sp. LSS9
Planococcus kocurii	Planococcus faecalis
Plantactinospora sp. BC1	Plantactinospora sp. BB1
Pseudoalteromonas haloplanktis	Pseudoalteromonas nigrifaciens
Pseudoalteromonas haloplanktis	Pseudoalteromonas translucida
Pseudoalteromonas issachenkonii	Pseudoalteromonas tetraodonis
Pseudoalteromonas sp. SM9913	Pseudoalteromonas issachenkonii
Pseudoalteromonas sp. SM9913	Pseudoalteromonas tetraodonis
Pseudoalteromonas translucida	Pseudoalteromonas nigrifaciens
Pseudomonas chlororaphis	Pseudomonas sp. MRSN12121
Pseudomonas fluorescens	Pseudomonas brassicacearum
Pseudomonas monteilii	Pseudomonas plecoglossicida
Pseudomonas putida	Pseudomonas monteilii
Pseudomonas putida	Pseudomonas plecoglossicida
Pseudomonas savastanoi	Pseudomonas amygdali
Pseudomonas soli	Pseudomonas sp. CCOS
Pseudomonas syringae	Pseudomonas avellanae
Pseudonocardia sp. EC080610-09	Pseudonocardia sp
Pseudonocardia sp. EC080625-04	Pseudonocardia sp
Pseudonocardia sp. EC080625-04	Pseudonocardia sp. EC080610-09
Psychrobacter cryohalolentis	Psychrobacter sp. G
Psychrobacter sp. P2G3	Psychrobacter sp. P11G5
Psychrobacter sp. PRwf-1	Psychrobacter sp. YP14
Pyrobaculum arsenaticum	Pyrobaculum oguniense
Rahnella sp. Y9602	Rahnella aquatilis
Ralstonia solanacearum	Ralstonia pseudosolanacearum
Raoultella ornithinolytica	Raoultella planticola
Raoultella ornithinolytica	Raoultella sp. X13
Raoultella planticola	Raoultella sp. X13
Rhizobium etli	Rhizobium phaseoli
Rhizobium etli	Rhizobium sp. IE4771
Rhizobium etli	Rhizobium sp. Kim5
Rhizobium sp. IE4771	Rhizobium sp. Kim5
Rhizobium sp. IRBG74	Rhizobium sp. S41
Rhizobium sp. N1341	Rhizobium esperanzae
Rhizobium sp. N1341	Rhizobium sp. N731
Rhizobium sp. N731	Rhizobium esperanzae
Rhodococcus erythropolis	Rhodococcus qingshengii
Rhodococcus erythropolis	Rhodococcus sp. 008
Rhodococcus fascians	Rhodococcus sp. PBTS
Rhodococcus pyridinivorans	Rhodococcus biphenylivorans
Rhodococcus pyridinivorans	Rhodococcus rhodochrous
Rhodococcus pyridinivorans	Rhodococcus sp. p52
Rhodococcus qingshengii	Rhodococcus sp. 008
Rhodococcus rhodochrous	Rhodococcus biphenylivorans
Rhodococcus sp. p52	Rhodococcus biphenylivorans
Rhodococcus sp. p52	Rhodococcus rhodochrous
Rickettsia africae	Rickettsia amblyommatis
Rickettsia africae	Rickettsia heilongjiangensis
Rickettsia africae	Rickettsia japonica
Rickettsia africae	Rickettsia monacensis
Rickettsia africae	Rickettsia montanensis
Rickettsia africae	Rickettsia parkeri
Rickettsia africae	Rickettsia philipii
Rickettsia africae	Rickettsia rhipicephali
Rickettsia africae	Rickettsia slovaca
Rickettsia akari	Rickettsia australis
Rickettsia amblyommatis	Rickettsia monacensis
Rickettsia bellii	Rickettsia sp. MEAM1
Rickettsia conorii	Rickettsia africae
Rickettsia conorii	Rickettsia amblyommatis
Rickettsia conorii	Rickettsia heilongjiangensis
Rickettsia conorii	Rickettsia japonica
Rickettsia conorii	Rickettsia massiliae
Rickettsia conorii	Rickettsia monacensis
Rickettsia conorii	Rickettsia montanensis
Rickettsia conorii	Rickettsia parkeri
Rickettsia conorii	Rickettsia peacockii
Rickettsia conorii	Rickettsia philipii
Rickettsia conorii	Rickettsia rhipicephali
Rickettsia conorii	Rickettsia rickettsii
Rickettsia conorii	Rickettsia slovaca
Rickettsia heilongjiangensis	Rickettsia amblyommatis
Rickettsia heilongjiangensis	Rickettsia japonica
Rickettsia heilongjiangensis	Rickettsia monacensis
Rickettsia heilongjiangensis	Rickettsia montanensis
Rickettsia heilongjiangensis	Rickettsia parkeri
Rickettsia heilongjiangensis	Rickettsia philipii
Rickettsia heilongjiangensis	Rickettsia rhipicephali
Rickettsia heilongjiangensis	Rickettsia slovaca
Rickettsia japonica	Rickettsia amblyommatis
Rickettsia japonica	Rickettsia monacensis
Rickettsia japonica	Rickettsia montanensis
Rickettsia japonica	Rickettsia parkeri
Rickettsia japonica	Rickettsia philipii
Rickettsia japonica	Rickettsia rhipicephali
Rickettsia japonica	Rickettsia slovaca
Rickettsia massiliae	Rickettsia africae
Rickettsia massiliae	Rickettsia amblyommatis
Rickettsia massiliae	Rickettsia heilongjiangensis
Rickettsia massiliae	Rickettsia japonica
Rickettsia massiliae	Rickettsia monacensis
Rickettsia massiliae	Rickettsia montanensis
Rickettsia massiliae	Rickettsia parkeri
Rickettsia massiliae	Rickettsia peacockii
Rickettsia massiliae	Rickettsia philipii
Rickettsia massiliae	Rickettsia rhipicephali
Rickettsia massiliae	Rickettsia slovaca
Rickettsia montanensis	Rickettsia amblyommatis
Rickettsia montanensis	Rickettsia monacensis
Rickettsia montanensis	Rickettsia parkeri
Rickettsia montanensis	Rickettsia rhipicephali
Rickettsia parkeri	Rickettsia amblyommatis
Rickettsia parkeri	Rickettsia monacensis
Rickettsia parkeri	Rickettsia rhipicephali
Rickettsia peacockii	Rickettsia africae
Rickettsia peacockii	Rickettsia amblyommatis
Rickettsia peacockii	Rickettsia heilongjiangensis
Rickettsia peacockii	Rickettsia japonica
Rickettsia peacockii	Rickettsia monacensis
Rickettsia peacockii	Rickettsia montanensis
Rickettsia peacockii	Rickettsia parkeri
Rickettsia peacockii	Rickettsia philipii
Rickettsia peacockii	Rickettsia rhipicephali
Rickettsia peacockii	Rickettsia slovaca
Rickettsia philipii	Rickettsia amblyommatis
Rickettsia philipii	Rickettsia monacensis
Rickettsia philipii	Rickettsia montanensis
Rickettsia philipii	Rickettsia parkeri
Rickettsia philipii	Rickettsia rhipicephali
Rickettsia rhipicephali	Rickettsia amblyommatis
Rickettsia rhipicephali	Rickettsia monacensis
Rickettsia rickettsii	Rickettsia africae
Rickettsia rickettsii	Rickettsia amblyommatis
Rickettsia rickettsii	Rickettsia heilongjiangensis
Rickettsia rickettsii	Rickettsia japonica
Rickettsia rickettsii	Rickettsia massiliae
Rickettsia rickettsii	Rickettsia monacensis
Rickettsia rickettsii	Rickettsia montanensis
Rickettsia rickettsii	Rickettsia parkeri
Rickettsia rickettsii	Rickettsia peacockii
Rickettsia rickettsii	Rickettsia philipii
Rickettsia rickettsii	Rickettsia rhipicephali
Rickettsia rickettsii	Rickettsia slovaca
Rickettsia slovaca	Rickettsia amblyommatis
Rickettsia slovaca	Rickettsia monacensis
Rickettsia slovaca	Rickettsia montanensis
Rickettsia slovaca	Rickettsia parkeri
Rickettsia slovaca	Rickettsia philipii
Rickettsia slovaca	Rickettsia rhipicephali
Roseovarius mucosus	Roseovarius sp. AK1035
Selenomonas sp. oral 478	Selenomonas sp. oral 13
Serratia marcescens	Serratia sp. FS14
Serratia marcescens	Serratia sp. SCBI
Serratia plymuthica	Serratia sp. AS12
Serratia plymuthica	Serratia sp. AS13
Serratia sp. AS12	Serratia sp. AS13
Serratia sp. FGI94	Serratia rubidaea
Serratia sp. FS14	Serratia sp. SCBI
Shewanella putrefaciens	Shewanella sp. W3-18-1
Shewanella sp. ANA-3	Shewanella bicestrii
Shewanella sp. MR-4	Shewanella bicestrii
Shewanella sp. MR-4	Shewanella sp. MR-7
Shewanella sp. MR-7	Shewanella bicestrii
Shigella boydii	Shigella dysenteriae
Shigella boydii	Shigella sp. PAMC
Shigella dysenteriae	Shigella sp. PAMC
Shigella flexneri	Shigella boydii
Shigella flexneri	Shigella dysenteriae
Shigella flexneri	Shigella sonnei
Shigella flexneri	Shigella sp. PAMC
Shigella sonnei	Shigella boydii
Shigella sonnei	Shigella dysenteriae
Shigella sonnei	Shigella sp. PAMC
Sodalis praecaptivus	Candidatus Sodalis pierantonius
Sphingobium japonicum	Sphingobium indicum
Sphingomonas sp. NIC1	Sphingomonas melonis
Sphingopyxis granuli	Sphingopyxis sp. MG
Spiroplasma mirum	Spiroplasma atrichopogonis
Sporosarcina sp. P33	Sporosarcina sp. P37
Staphylococcus warneri	Staphylococcus pasteuri
Stenotrophomonas maltophilia	Stenotrophomonas sp. WZN-1
Streptococcus gallolyticus	Streptococcus macedonicus
Streptococcus gallolyticus	Streptococcus pasteurianus
Streptococcus oralis	Streptococcus sp. VT
Streptococcus pasteurianus	Streptococcus macedonicus
Streptococcus pneumoniae	Streptococcus pseudopneumoniae
Streptococcus sp. I-G2	Streptococcus sp. I-P16
Streptomyces autolyticus	Streptomyces malaysiensis
Streptomyces coelicolor	Streptomyces lividans
Streptomyces cyaneogriseus	Streptomyces leeuwenhoekii
Streptomyces lydicus	Streptomyces sp. MOE7
Streptomyces pratensis	Streptomyces sp. PAMC
Streptomyces sp. 769	Streptomyces noursei
Synechococcus elongatus	Synechococcus sp. UTEX
Synechococcus sp. PCC7002	Synechococcus sp. PCC
Synechococcus sp. WH8102	Synechococcus sp. WH
Synechocystis sp. PCC	Synechocystis sp. IPPAS
Thermoanaerobacter brockii	Thermoanaerobacter wiegelii
Thermoanaerobacter italicus	Thermoanaerobacter mathranii
Thermoanaerobacter pseudethanolicus	Thermoanaerobacter brockii
Thermoanaerobacter pseudethanolicus	Thermoanaerobacter wiegelii
Thermoanaerobacter sp. X513	Thermoanaerobacter brockii
Thermoanaerobacter sp. X513	Thermoanaerobacter pseudethanolicus
Thermoanaerobacter sp. X513	Thermoanaerobacter wiegelii
Thermoanaerobacter sp. X514	Thermoanaerobacter brockii
Thermoanaerobacter sp. X514	Thermoanaerobacter pseudethanolicus
Thermoanaerobacter sp. X514	Thermoanaerobacter sp. X513
Thermoanaerobacter sp. X514	Thermoanaerobacter wiegelii
Thermococcus sp. 5-4	Thermococcus radiotolerans
Thermofilum adornatus	Thermofilum carboxyditrophus
Thermosipho sp. 1063	Thermosipho sp. 1070
Thermotoga maritima	Thermotoga naphthophila
Thermotoga maritima	Thermotoga petrophila
Thermotoga maritima	Thermotoga sp. 2812B
Thermotoga maritima	Thermotoga sp. Cell2
Thermotoga maritima	Thermotoga sp. RQ2
Thermotoga naphthophila	Thermotoga sp. 2812B
Thermotoga naphthophila	Thermotoga sp. Cell2
Thermotoga neapolitana	Thermotoga sp. RQ7
Thermotoga petrophila	Thermotoga naphthophila
Thermotoga petrophila	Thermotoga sp. 2812B
Thermotoga petrophila	Thermotoga sp. Cell2
Thermotoga petrophila	Thermotoga sp. RQ2
Thermotoga sp. 2812B	Thermotoga sp. Cell2
Thermotoga sp. RQ2	Thermotoga naphthophila
Thermotoga sp. RQ2	Thermotoga sp. 2812B
Thermotoga sp. RQ2	Thermotoga sp. Cell2
Thermus thermophilus	Thermus parvatiensis
Thiomonas intermedia	Thiomonas arsenitoxydans
Treponema pallidum	Treponema paraluiscuniculi
Vibrio anguillarum	Vibrio qinghaiensis
Vibrio antiquarius	Vibrio diabolicus
Vibrio natriegens	Vibrio sp. EJY3
Wolbachia wMel	Wolbachia wHa
Wolbachia wMel	Wolbachia wRi
Wolbachia wNo	Wolbachia wPip
Wolbachia wRi	Wolbachia wHa
Xanthomonas axonopodis	Xanthomonas perforans
Xanthomonas campestris	Xanthomonas perforans
Xanthomonas citri	Xanthomonas axonopodis
Xanthomonas citri	Xanthomonas phaseoli
Xanthomonas gardneri	Xanthomonas hortorum
Yersinia frederiksenii	Yersinia kristensenii
Yersinia pestis	Yersinia pseudotuberculosis
Yersinia pestis	Yersinia similis
Yersinia pseudotuberculosis	Yersinia similis
