# Supplementary material for: Large-scale k-mer-based analysis of the informational properties of genomes, comparative genomics and taxonomy
Source: PLoS One. 2021 Oct 14;16(10):e0258693. doi: 10.1371/journal.pone.0258693 (PMC8516232; doi:10.1371/journal.pone.0258693)
Supplement: S6 Table — For all prokaryote genera representatives (n = 1266), we computed the median (and max) log10 Jaccard similarity for every lowest-common-ancestor (LCA) taxon level for which there was at least one pairwise comparison. We then computed the delta between different taxon levels, shown in the leftmost column (e.g. species vs genus, species vs family, etc.), and present the number of genera that had at least one comparison below different thresholds (column headers). (XLSX) [file pone.0258693.s009.xlsx]

## Sheet: S6 Table
	Δ Median Log10 Jaccard Similarity					Δ Max Log10 Jaccard Similarity
Taxons Compared	Δ < 0	Δ < -0.05	Δ < -0.1	Δ < -0.5		Δ < 0	Δ < -0.05	Δ < -0.1	Δ < -0.5
spe-gen	17	13	11	5		45	35	34	16
spe-fam	3	3	2	1		9	8	8	7
spe-ord	1	1	1	0		3	3	3	1
gen-fam	56	47	40	13		138	124	111	60
gen-ord	15	11	9	4		56	51	48	20
gen-cla	7	5	3	3		31	28	27	7
gen-phy	6	4	3	1		29	24	22	11
fam-ord	119	88	59	14		202	179	153	53
ord-cla	155	110	61	4		301	253	215	62
cla-phy	78	47	27	1		215	191	162	67
phy-sup	17	11	8	0		178	132	108	35
sup-org	1	0	0	0		51	48	48	34
any	388	286	192	42		782	701	626	279
